# Supplementary material for: Impact of specialist ataxia centres on health service resource utilisation and costs across Europe: cross-sectional survey
Source: Orphanet J Rare Dis. 2023 Dec 7;18:382. doi: 10.1186/s13023-023-02971-4 (PMC10704806; doi:10.1186/s13023-023-02971-4)
Supplement: Supplementary file 2 — Supplementary Material 2: Dataset of participants survey for the three countries [file 13023_2023_2971_MOESM2_ESM.xlsx]

## Sheet: UK data post cleaning
participants	Question 1Please indicate whether you are the person living with ataxia or a person completing the survey on their behalf. Please check one:		Question 3I confirm that I am (or the person I am completing this survey on behalf of is) aged 16 years or over, live(s) in the UK and wish(es) to proceed with this survey. Please check one:	Question 4Has a healthcare professional ever told you that you have ataxia? Please check one:	Question 5Which ataxia do you have? Please check one:		Question 6Have you ever confirmed your final specific ataxia diagnosis e.g. through genetic testing? Please check one:		Question 7What is your age? Please check one:	Question 8Which of the following best describes your gender? Please check one:	Question 9Do you have any additional conditions, not related to your ataxia Please check all that apply:																			Question 21In the past six months, how many of the following types of appointment have you attended as a result of your ataxia? Please check one answer per line:										Question 22Have you ever needed to stay in hospital overnight because of your ataxia? Please check one:	Question 23 Have you ever been referred to/seen at one of the three specialist ataxia centres (including the Newcastle specialist centre that closed in September 2018)? Please check one:	Question 23dDo you currently receive care at a specialist ataxia centre? Please check one:	Question 43Have you ever been referred for treatment of any of the following symptoms as a result of your ataxia? Please tick the box corresponding to your answer in the row opposite each symptom. For example, if you do not wish to answer you would tick box E.A. Yes, I have experienced this symptom and have been referred for its treatmentB. No, I have experience this symptom but have not been ref…
	Response	Please enter your email address here	Response	Response	Response	Please enter your response here	Response	Please enter your response here	Response	Response	Diabetes mellitus	Liver disease	Malignancy (cancer)	HIV or AIDS	Chronic kidney disease	Congestive heart failure	Myocardial infarction (heart attack)	Chronic obstructive pulmonary disease	Peripheral vascular disease	Cerebrovascular accident or transient ischemic attack (stroke)	Dementia or Alzheimer’s disease	Hemiplegia (paralysis of one side of the body)	Rheumatic or connective tissue disease	Peptic (stomach) ulcer disease	None	Other [Please specify in the box below]	Not sure	Do not wish to answer	Please enter your response here	GP appointments	Hospital outpatient clinic visits with a neurologist (not at a specialist ataxia centre)	Specialist ataxia centre visits	Hospital inpatient stays	Accident and Emergency visits	Physiotherapist appointments	Speech and language therapist appointments	Occupational therapist appointments	Other consultant specialists (e.g. an ophthalmologist or an ear, nose and throat [ENT] specialist [Please specify the consultant in the box below]	Please enter your response here	Response	Response	Response	Pain	Heart problems	Heart problems	Gastroenterological problems	Sexual dysfunction	Swallowing	Hearing problems
1	Yes, I am the person with ataxia		Yes	Yes	Cerebellar ataxia (unknown cause)		No		60–80	Female	Diabetes mellitus																		Atrial Fibulation(AF)	None	None	None	None	None	None	None	None	None		No	No [please proceed to question 23i]		B	A	A	C	C	C	A
2	Yes, I am the person with ataxia		Yes	Yes	Inherited cerebellar ataxia		Yes, I have a genetic confirmation of my diagnosis e.g. spinocerebellar ataxia type 1 (SCA1) [Please specify in the box below]	Sc6	60–80	Female	Diabetes mellitus															Other [Please specify in the box below]			Diverticulitis,asthma bronchitis,factor5leiden,gall stones,osteoporosis arthritis	More than 5	3	None	None	1	2	2	More than 5	None		No	No [please proceed to question 23i]		B	B	B	A	B	A	B
3	Yes, I am the person with ataxia		Yes	Yes	Cerebellar ataxia (unknown cause)		Unsure		60–80	Male																	Not sure			3	Cannot recall	Cannot recall	None	3	None	1	1	None		No	No [please proceed to question 23i]
4	No, I am completing it on behalf of the person with ataxia		Yes	Yes	Cerebellar ataxia (unknown cause)		Yes, I have a genetic confirmation of my diagnosis e.g. spinocerebellar ataxia type 1 (SCA1) [Please specify in the box below]	Genetic		Female																	Not sure			4 to 5	2	None	None	None	3	4 to 5	2	2		No	No [please proceed to question 23i]		D	C	C	C	C	C	A
5	Yes, I am the person with ataxia		Yes	Yes	Cerebellar ataxia (unknown cause)		Unsure		60–80	Male															None						None	None	None	None	None	None	None	None		No	No [please proceed to question 23i]		E	E	E	B	B	E	E
6	Yes, I am the person with ataxia		Yes	Yes	Cerebellar ataxia (unknown cause)		No		60–80	Female																Other [Please specify in the box below]			Nystagmus	None	None	None	None	None	None	None	None	None		Yes	No [please proceed to question 23i]		C	C	C	B	C	B	C
7	Yes, I am the person with ataxia		Yes	Yes	Cerebellar ataxia (unknown cause)		No	Idiopathic	30–59	Male																Other [Please specify in the box below]			Raynauds disease, Keinbocks disease	1	None	None	None	None	1	None	1			Yes	No [please proceed to question 23i]		B	A	A	A	B	A	B
8	Yes, I am the person with ataxia		Yes	Yes	Cerebellar ataxia (unknown cause)		No		60–80	Male																			Palatal tremor Atrial fibulation	None	2	None	None	None	None	2	None	None		No	No [please proceed to question 23i]		C	A	A	C	C	A	C
9	Yes, I am the person with ataxia		Yes	Yes	Cerebellar ataxia (unknown cause)		No		60–80	Female																Other [Please specify in the box below]			Coeliac, osteoporosis	1	1	None	None	1	None	None	None	3	Ophthalmologist	No	No [please proceed to question 23i]		B	A	A	A	C	B	A
10	Yes, I am the person with ataxia		Yes	Yes	Cerebellar ataxia (unknown cause)		No		30–59	Male																	Not sure			None	1	None	None	None	None	None	None	None		No	No [please proceed to question 23i]
11	Yes, I am the person with ataxia		Yes	Yes	Cerebellar ataxia (unknown cause)		No		30–59	Female															None					4 to 5	None	None	None	None	None	None	4 to 5	None		No	No [please proceed to question 23i]
12	Yes, I am the person with ataxia		Yes	Yes	Cerebellar ataxia (unknown cause)		No		60–80	Male								Chronic obstructive pulmonary disease												1	1									Yes	No [please proceed to question 23i]		A	C	C		A	A	A
13	Yes, I am the person with ataxia		Yes	Yes	Cerebellar ataxia (unknown cause)		Yes, I have a genetic confirmation of my diagnosis e.g. spinocerebellar ataxia type 1 (SCA1) [Please specify in the box below]		30–59	Male															None					3	1	None	None	None	1	None	None	None		Yes	No [please proceed to question 23i]		B	C	C	A	C	B	C
14	No, I am completing it on behalf of the person with ataxia		Yes	Yes	Cerebellar ataxia (unknown cause)		No		30–59	Male																Other [Please specify in the box below]			x2 Brain Tumours and Aspergers Syndrome		None	None	None	None	None	None	None	None		No	No [please proceed to question 23i]		C	C	C	C	C	C	C
15	Yes, I am the person with ataxia		Yes	Yes	Cerebellar ataxia (unknown cause)		No	I am taking part in the national Genome Study to try and find out the cause	60–80	Male															None					None	1	None	1	3	2	None	None	None		Yes	No [please proceed to question 23i]		A	A	A	C	C	B	C
16	Yes, I am the person with ataxia		Yes	Yes	Cerebellar ataxia (unknown cause)		No		60–80	Female															None					None											No [please proceed to question 23i]		C	C	C	C	C	C	C
17	Yes, I am the person with ataxia		Yes	Yes	Cerebellar ataxia (unknown cause)		No		80+	Male															None										2					No	No [please proceed to question 23i]		C	C	C	C	C	C	B
18	No, I am completing it on behalf of the person with ataxia		Yes	Yes	Cerebellar ataxia (unknown cause)		Yes, I have other confirmation of my diagnosis e.g. gluten ataxia [Please specify in the box below]		60–80	Male															None					More than 5	1	None	1	None	2	4 to 5	2	4 to 5	specialist neuro nurse Communication aids centre environmental controls centre	Yes	No [please proceed to question 23i]		A	C	C	B	B	A	A
19	Yes, I am the person with ataxia		Yes	Yes	Cerebellar ataxia (unknown cause)	I was diagnosed with cerebellar ataxia in 1979 about 3-4 years after contracting viral meningitis	Unsure		30–59	Male															None					None	None	None	None	None	None	None	None	None	An occupational therapist visited my home about 3 years ago and arranged a couple of home improvements	No	No [please proceed to question 23i]		B	C	C	C	C	C	B
20	Yes, I am the person with ataxia		Yes	Yes	Cerebellar ataxia (unknown cause)	cerebellum ataxia mentioned but no detail explained	No	no detailed diagnosis undertaken	60–80	Male															None					None	None	None	None	None	None	None	None	None		No	No [please proceed to question 23i]		C	C	C	C	C	B
21	Yes, I am the person with ataxia		Yes	Yes	Cerebellar ataxia (unknown cause)		No		30–59	Male															None					None	None	None	None	None	None	None	None	None		No	No [please proceed to question 23i]
22	Yes, I am the person with ataxia		Yes	Yes	Cerebellar ataxia (unknown cause)		No		60–80	Male																	Not sure			None	1	None	None	None	1	None	None	None		No	No [please proceed to question 23i]		C	C	C	C	C	A	C
23	Yes, I am the person with ataxia		Yes	Yes	Cerebellar ataxia (unknown cause)		No		60–80	Female																Other [Please specify in the box below]			right mini stroke, osteo-arthritis in knees and right hand	1	None	None	None	None	None	None	None	None		No	No [please proceed to question 23i]		B	C	C	C	B	C	C
24	Yes, I am the person with ataxia		Yes	Yes	Cerebellar ataxia (unknown cause)		No		60–80	Male																			Depression and anxiety		None									No	No [please proceed to question 23i]		C	C	C	C	C	C	C
25	Yes, I am the person with ataxia		Yes	Yes	Cerebellar ataxia (unknown cause)		No	Have Vit E deficiency and have taken 400 msg for 18 yrs	60–80	Female													Rheumatic or connective tissue disease						Have polyarthralgia and irregular heart ,controlled by drugs from cardiologists.	1		None	None	None	1	None	None	1	Have annual checks at Opthalmics and ENT	Yes	No [please proceed to question 23i]		E	A	A		C	C	A
26	Yes, I am the person with ataxia		Yes	Yes	Cerebellar ataxia (unknown cause)		No		80+	Male																Other [Please specify in the box below]			Incontinence	None	None	None	None	None	None	None	None	None		No	No [please proceed to question 23i]		E	E	E	E	E	E	E
27	Yes, I am the person with ataxia		Yes	Yes	Cerebellar ataxia (unknown cause)		No		60–80	Female															None					None	None	None	None	None	1	None	1	None		No	No [please proceed to question 23i]		B	B	B	B	B	B	A
28	Yes, I am the person with ataxia		Yes	Yes	Cerebellar ataxia (unknown cause)		No		30–59	Female															None					None	None	None		None	None	None	None	None		No	No [please proceed to question 23i]		C	C	C	C	C	C	C
29	Yes, I am the person with ataxia		Yes	Yes	Cerebellar ataxia (unknown cause)	Gluten ataxia	No		60–80	Female															None						1									Yes	No [please proceed to question 23i]		B	C	C	C	C	C	C
30	Yes, I am the person with ataxia		Yes	Yes	Cerebellar ataxia (unknown cause)	I was diagnosed with Ataxia around 15 months following a cerebellar stroke.	No	Following a 3rd M R I scan thinking i'd had a 2nd stroke the result was all clear and the diagnosis from the consultant was Ataxia, which has worsened with passing time.	60–80	Male													Rheumatic or connective tissue disease						Rheumatoid Arthritis being treated with Methotrexate. (pre stroke).	1		None	1			None	None	1	Follow up eye test appointments.	No	No [please proceed to question 23i]		A					A	A
31	Yes, I am the person with ataxia		Yes	Yes	Cerebellar ataxia (unknown cause)		Yes, I have other confirmation of my diagnosis e.g. gluten ataxia [Please specify in the box below]	Confirmation through MRI scans.	30–59	Male																				None										No	No [please proceed to question 23i]		B	B	B	B	B	B	B
32	Yes, I am the person with ataxia		Yes	Yes	Cerebellar ataxia (unknown cause)		Unsure		30–59	Male																Other [Please specify in the box below]			Migraine, lesion on cerebellum		1	None	None	None	None	None	None	None		Yes	No [please proceed to question 23i]		A	A	A	A	C	A	C
33	Yes, I am the person with ataxia		Yes	Yes	Cerebellar ataxia (unknown cause)		No		60–80	Female															None					1	None	None	None	None	None	None	None	None		No	No [please proceed to question 23i]		D	C	C	A	C	C	C
34	No, I am completing it on behalf of the person with ataxia		Yes	Yes	Cerebellar ataxia (unknown cause)		Unsure		60–80	Female			Malignancy (cancer)								Dementia or Alzheimer’s disease									None	None	None	3	None	None	None	Cannot recall	None		No	No [please proceed to question 23i]		A	C	C	A	D	A	C
35	Yes, I am the person with ataxia		Yes	Yes	Cerebellar ataxia (unknown cause)		No		30–59	Male																	Not sure			None	None	None	None	None	None	None	None	None		No	No [please proceed to question 23i]		B	A	A	C	E	D	E
36	Yes, I am the person with ataxia		Yes	Yes	Cerebellar ataxia (unknown cause)		No		30–59	Female															None					1	None	None	None	None	None	None	None	None		No	No [please proceed to question 23i]		C	C	C	A	C	C	C
37	Yes, I am the person with ataxia		Yes	Yes	Cerebellar ataxia (unknown cause)		Unsure		30–59	Female															None					Cannot recall	Cannot recall	None	None	Cannot recall	Cannot recall	None	None	Cannot recall		No	No [please proceed to question 23i]		C	C	C			C	C
38	No, I am completing it on behalf of the person with ataxia		Yes	Yes	Cerebellar ataxia (unknown cause)		No		60–80	Female																					1	None	None	None	2	2	2	1		Yes	No [please proceed to question 23i]		C	A	A	E	E	E	E
39	Yes, I am the person with ataxia		Yes	Yes	Cerebellar ataxia (unknown cause)		No		30–59	Male																				3	2	None	None	None	None	None	More than 5	None		No	No [please proceed to question 23i]		A	C	C	B	C	C	C
40	No, I am completing it on behalf of the person with ataxia		Yes	Yes	Cerebellar ataxia (unknown cause)		No		60–80	Female															None					1	1	None	None	None	None	None	1	None		No	No [please proceed to question 23i]
41	Yes, I am the person with ataxia		Yes	Yes	Cerebellar ataxia (unknown cause)		No		30–59	Male					Chronic kidney disease									Peptic (stomach) ulcer disease		Other [Please specify in the box below]			secondary raynauds disease, keinbocks disease	1	None		None	None	1	None	1	None		Yes	No [please proceed to question 23i]		B	B	B	B	B	A	B
42	Yes, I am the person with ataxia		Yes	Yes	Cerebellar ataxia (unknown cause)	I have chosen not to have a genetic test as I was told there would be no difference to my treatment (ie not much treatment!)	No		30–59	Female															None					None	None	None	None	None	1	None	None	None	I feel really abandoned!	No	No [please proceed to question 23i]		C	C	C	C	C	B	C
43	Yes, I am the person with ataxia		Yes	Yes	Cerebellar ataxia (unknown cause)		No		30–59	Male																				None	None	None	None	None	None	None	None	None		No	No [please proceed to question 23i]		B	C	C	A	A	A	A
44	Yes, I am the person with ataxia		Yes	Yes	Cerebellar ataxia (unknown cause)		No		60–80	Male															None						None									Yes	No [please proceed to question 23i]		C	C	C	C	C	C	C
45	Yes, I am the person with ataxia		Yes	Yes	Cerebellar ataxia (unknown cause)		No		60–80	Female															None					2	None	None	None	None	None	None	None	None		No	No [please proceed to question 23i]		C	C	C	C	C	B	C
46	Yes, I am the person with ataxia		Yes	Yes	Cerebellar ataxia (unknown cause)		No		30–59	Female															None					2	None	None	None	None	None	None	None	1		No	No [please proceed to question 23i]		A	B	B	A	A	A	A
47	Yes, I am the person with ataxia		Yes	Yes	Cerebellar ataxia (unknown cause)		Unsure		60–80	Male															None					None	None						None			No	No [please proceed to question 23i]		C	C	C	C	C	C	C
48	Yes, I am the person with ataxia		Yes	Yes	Cerebellar ataxia (unknown cause)		No	i would like genetic testing	30–59	Female																Other [Please specify in the box below]			bilaterial meneries disease with bilaterial mixed loss hearing loss.	More than 5	1	None	None	None	3	None	None	2		No	No [please proceed to question 23i]		B	C	C	A	B	A	A
49	Yes, I am the person with ataxia		Yes	Yes	Cerebellar ataxia (unknown cause)		No		60–80	Female															None					None	None	None	None	None		1	None	None		Yes	No [please proceed to question 23i]		B	C	C	C	C	C	A
50	Yes, I am the person with ataxia		Yes	Yes	Cerebellar ataxia (unknown cause)		Yes, I have a genetic confirmation of my diagnosis e.g. spinocerebellar ataxia type 1 (SCA1) [Please specify in the box below]		60–80	Male															None						1	None		None	None	None	None	None			No [please proceed to question 23i]		B	B	B	B	B	B	B
51	Yes, I am the person with ataxia		Yes	Yes	Cerebellar ataxia (unknown cause)		No		30–59	Female																Other [Please specify in the box below]			Hypothyroidism	4 to 5	1	None	None	None	None	None	None	More than 5	Acupuncturist and yoga therapist	No	No [please proceed to question 23i]		C	C	C	C	C	C	C
52	Yes, I am the person with ataxia		Yes	Yes	Cerebellar ataxia (unknown cause)		No		30–59	Female															None					None	None	None	None	None	None	None	None	None		Yes	No [please proceed to question 23i]		B	C	C	C	C	C	C
53	Yes, I am the person with ataxia		Yes	Yes	Cerebellar ataxia (unknown cause)		No		60–80	Female															None					4 to 5		None	None	None	2	1	None	None		No	No [please proceed to question 23i]							A	B
54			Yes	Yes	Cerebellar ataxia (unknown cause)		No		60–80	Female															None						None	None	None	1	4 to 5	None	None	1	Ent	No	No [please proceed to question 23i]		C	C	C	C	C	B	C
55	Yes, I am the person with ataxia		Yes	Yes	Cerebellar ataxia (unknown cause)		Unsure		60–80	Female																	Not sure			None	1	None	None	None	None	None	None	None		No	No [please proceed to question 23i]		C	C	C	B	C	A	C
56	Yes, I am the person with ataxia		Yes	Yes	Cerebellar ataxia (unknown cause)		Yes, I have a genetic confirmation of my diagnosis e.g. spinocerebellar ataxia type 1 (SCA1) [Please specify in the box below]	Sensory Ataxia	80+	Male																Other [Please specify in the box below]			Non diabetic peripheral Neuropathy.	More than 5	More than 5	More than 5		None	None	None	None	None		No	No [please proceed to question 23i]		C	C	C	C	C	D	E
57	Yes, I am the person with ataxia		Yes	Yes	Cerebellar ataxia (unknown cause)		No		60–80	Female																Other [Please specify in the box below]			Restless leg syndrome	None	None	None	None	None	3	None	None	None		No	No [please proceed to question 23i]		D	C	C	A		C	C
58	Yes, I am the person with ataxia		Yes	Yes	Cerebellar ataxia (unknown cause)	Type 6 Spinocerebellar Ataxia	Yes, I have a genetic confirmation of my diagnosis e.g. spinocerebellar ataxia type 1 (SCA1) [Please specify in the box below]		60–80	Male													Rheumatic or connective tissue disease						Currently receiving radiotherapy for prostate cancer	None	None	None	None	None	None	None	None	None	As SCA 6 is effectively non treatable y neurologist appointments are reduced to 18 month intervals. No current date for next appointment	No	No [please proceed to question 23i]
59	Yes, I am the person with ataxia		Yes	Yes	Cerebellar ataxia (unknown cause)		No		60–80	Female															None	Other [Please specify in the box below]			Asthma	None	None	None	None	None	None	None	None	None	I was signed off after diagnosis	No	No [please proceed to question 23i]		C	C	C	C	C	B	C
60	Yes, I am the person with ataxia		Yes	Yes	Cerebellar ataxia (unknown cause)		No	Am currently having more genetic testing awaiting results.	60–80	Female																	Not sure			3	1	None	None	None	None	3	2	None		Yes	No [please proceed to question 23i]
61	Yes, I am the person with ataxia		Yes	Yes	Cerebellar ataxia (unknown cause)		No		60–80	Female															None					2	None	None	None	1	More than 5	None	None	1		No	No [please proceed to question 23i]
62	Yes, I am the person with ataxia		Yes	Yes	Episodic ataxia		Unsure	I am waiting for the results of my genetic testing now	30–59	Female															None					1	2	None	None	None	None	None	None	None		No	No [please proceed to question 23i]		C	C	C	B	C	B	B
63	Yes, I am the person with ataxia		Yes	Yes	Episodic ataxia		No		16–29	Female																	Not sure			1	1	None	None	None	None	None	None	None		Yes	No [please proceed to question 23i]		B	A	A	A	C	B	A
64	No, I am completing it on behalf of the person with ataxia		Yes	Yes	Friedreich’s ataxia		No		30–59	Female																	Not sure			3	3	None	2	1	None	2	More than 5	None		No	No [please proceed to question 23i]
65	Yes, I am the person with ataxia		Yes	Yes	Friedreich’s ataxia	I was diagnosed in 1976 before the gene was found. genetically confirmed in 2010.	Yes, I have a genetic confirmation of my diagnosis e.g. spinocerebellar ataxia type 1 (SCA1) [Please specify in the box below]	Friedreich's Ataxia	30–59	Female																Other [Please specify in the box below]			underactive thyroid	None	None	None	None	None	More than 5	None	1	None		No	No [please proceed to question 23i]		A	C	C	C	C	C	B
66	Yes, I am the person with ataxia		Yes	Yes	Friedreich’s ataxia		Unsure		16–29	Female																				2	1	None	None	None	4 to 5	None	1	None		No	No [please proceed to question 23i]		B	A	A	C	C	C	A
67	Yes, I am the person with ataxia		Yes	Yes	Friedreich’s ataxia		Yes, I have a genetic confirmation of my diagnosis e.g. spinocerebellar ataxia type 1 (SCA1) [Please specify in the box below]	Friedreich's Ataxia	30–59	Female																Other [Please specify in the box below]			Epilepsy	1	1	None	None	None	None	None	None	None		No	No [please proceed to question 23i]		B	C	C	C	C	A	C
68	Yes, I am the person with ataxia		Yes	Yes	Friedreich’s ataxia		Yes, I have a genetic confirmation of my diagnosis e.g. spinocerebellar ataxia type 1 (SCA1) [Please specify in the box below]		60–80	Female																Other [Please specify in the box below]			Had breast cancer B12 deficiency Vitamin D deficiency		None	None	None	None	4 to 5	None	None	None		No	No [please proceed to question 23i]		B	A	A	A		B
69	Yes, I am the person with ataxia		Yes	Yes	Friedreich’s ataxia		Yes, I have a genetic confirmation of my diagnosis e.g. spinocerebellar ataxia type 1 (SCA1) [Please specify in the box below]	Friedreich's Ataxia	60–80	Female																Other [Please specify in the box below]			High blood pressure	1										No	No [please proceed to question 23i]		A	C	C	C	C	C	C
70	No, I am completing it on behalf of the person with ataxia		Yes	Yes	Friedreich’s ataxia		No		30–59	Female			Malignancy (cancer)																	None	None	None	None	None	None	None	More than 5	None		No	No [please proceed to question 23i]		B	C	C	C	C	B	B
71	No, I am completing it on behalf of the person with ataxia		Yes	Yes	Friedreich’s ataxia		Yes, I have a genetic confirmation of my diagnosis e.g. spinocerebellar ataxia type 1 (SCA1) [Please specify in the box below]		30–59	Male																Other [Please specify in the box below]			My heart is in AF all the time, I have mild cardiomyopathy	More than 5	More than 5	None	2	None	None	None	None	None		Yes	No [please proceed to question 23i]		B	A	A	A	C	A	A
72	Yes, I am the person with ataxia		Yes	Yes	Friedreich’s ataxia		No		30–59	Male															None					None	None	None	None	None	None	None	None	None		No	No [please proceed to question 23i]		C	C	C	C	C	C	C
73	Yes, I am the person with ataxia		Yes	Yes	Friedreich’s ataxia		Yes, I have a genetic confirmation of my diagnosis e.g. spinocerebellar ataxia type 1 (SCA1) [Please specify in the box below]	Friedreichs ataxia	16–29	Female																Other [Please specify in the box below]			Blepharitus of eyes	None	1	None	None	None	None	None	None	1	Cardiologist	No	No [please proceed to question 23i]		C	C	C	C	C	C	C
74	Yes, I am the person with ataxia		Yes	Yes	Friedreich’s ataxia		Yes, I have a genetic confirmation of my diagnosis e.g. spinocerebellar ataxia type 1 (SCA1) [Please specify in the box below]	Friedreichs ataxia	16–29	Female															None					None	1	None	None	None	None	None	1	None		No	No [please proceed to question 23i]		C	C	C	C	C	C	C
75	Yes, I am the person with ataxia		Yes	Yes	Friedreich’s ataxia		Yes, I have a genetic confirmation of my diagnosis e.g. spinocerebellar ataxia type 1 (SCA1) [Please specify in the box below]		30–59	Female															None					None	None	None	None	None	None	None	None	None		No	No [please proceed to question 23i]		A	C	C	A	C	B	C
76	No, I am completing it on behalf of the person with ataxia		Yes	Yes	Inherited cerebellar ataxia		Yes, I have a genetic confirmation of my diagnosis e.g. spinocerebellar ataxia type 1 (SCA1) [Please specify in the box below]	SCA2	60–80	Male															None					4 to 5	None	None	None	1	None	None	1	None		Yes	No [please proceed to question 23i]		C	C	C	A	D	A	C
77	Yes, I am the person with ataxia		Yes	Yes	Inherited cerebellar ataxia		No		30–59	Female																			Hereditary spastic paraplegia	1	3	None	None	1	None	None	None	None		No	No [please proceed to question 23i]		B	C	C	C	C	A	C
78	Yes, I am the person with ataxia		Yes	Yes	Inherited cerebellar ataxia		Yes, I have a genetic confirmation of my diagnosis e.g. spinocerebellar ataxia type 1 (SCA1) [Please specify in the box below]	SCA 6	60–80	Male																				None	None	None	None	None	None	None	None	None		No	No [please proceed to question 23i]		C	C	C	C	C	C	C
79	Yes, I am the person with ataxia		Yes	Yes	Inherited cerebellar ataxia	SCA 6	Yes, I have a genetic confirmation of my diagnosis e.g. spinocerebellar ataxia type 1 (SCA1) [Please specify in the box below]	Genetic confirmation	60–80	Male			Malignancy (cancer)																Malignancy	2	1	None	None	None	None	None	None	None	Mainly none	No	No [please proceed to question 23i]		C	C	C	C	C	C	C
80	Yes, I am the person with ataxia		Yes	Yes	Inherited cerebellar ataxia		Yes, I have a genetic confirmation of my diagnosis e.g. spinocerebellar ataxia type 1 (SCA1) [Please specify in the box below]	SCA 3	30–59	Male																Other [Please specify in the box below]			Kerataconus Mortons Neuroma (Both feet)	None	1	None	None	None	None	2	None	None		No	No [please proceed to question 23i]		C	C	C	C	C	C	C
81	Yes, I am the person with ataxia		Yes	Yes	Inherited cerebellar ataxia		Yes, I have a genetic confirmation of my diagnosis e.g. spinocerebellar ataxia type 1 (SCA1) [Please specify in the box below]	Sca6	60–80	Female																			Mild/moderate blocked artery	None	1	None	None	None	None	None	None	None		No	No [please proceed to question 23i]		B	A	A	A	A	A	A
82	Yes, I am the person with ataxia		Yes	Yes	Inherited cerebellar ataxia		Yes, I have a genetic confirmation of my diagnosis e.g. spinocerebellar ataxia type 1 (SCA1) [Please specify in the box below]	SCA Type 2	60–80	Female																Other [Please specify in the box below]			Arthritis	3	None	None	None	None	None	None	None	None	Have only seen my GP.	No	No [please proceed to question 23i]		D	C	C	C	C	C	C
83	Yes, I am the person with ataxia		Yes	Yes	Inherited cerebellar ataxia		Yes, I have a genetic confirmation of my diagnosis e.g. spinocerebellar ataxia type 1 (SCA1) [Please specify in the box below]	SCA6	60–80	Male															None					1	1									No	No [please proceed to question 23i]		C	C	C	C	C	C	C
84	Yes, I am the person with ataxia		Yes	Yes	Inherited cerebellar ataxia		Yes, I have a genetic confirmation of my diagnosis e.g. spinocerebellar ataxia type 1 (SCA1) [Please specify in the box below]	sca6	60–80	Male																			nothing diagnosed but family history of Pancreatic Cancer, being monitored by UCL Hospital	None	1	None	None	None	None	None	None	None		No	No [please proceed to question 23i]		C	C	C	C	A	C	A
85	Yes, I am the person with ataxia		Yes	Yes	Inherited cerebellar ataxia		No		30–59	Male																Other [Please specify in the box below]			maize and wheat free	None	1	None	None	None	None	2	1	None		No	No [please proceed to question 23i]		C	C	C	C	C	A	C
86	Yes, I am the person with ataxia		Yes	Yes	Inherited cerebellar ataxia		Yes, I have a genetic confirmation of my diagnosis e.g. spinocerebellar ataxia type 1 (SCA1) [Please specify in the box below]	SCA28	60–80	Male										Cerebrovascular accident or transient ischemic attack (stroke)						Other [Please specify in the box below]			autistic spectrum diisorder	1	None	None	None	None	1	None	None	None		Yes	No [please proceed to question 23i]
87	Yes, I am the person with ataxia		Yes	Yes	Inherited cerebellar ataxia		Yes, I have a genetic confirmation of my diagnosis e.g. spinocerebellar ataxia type 1 (SCA1) [Please specify in the box below]	SCA6	60–80	Male																Other [Please specify in the box below]			Myasthenia Gravis	1	2		None	None	3	1	1			No	No [please proceed to question 23i]		C	C	C	C	C	D	C
88	Yes, I am the person with ataxia		Yes	Yes	Inherited cerebellar ataxia		No		60–80	Male																				None	None	None	None	None	None	1	1	None		No	No [please proceed to question 23i]		C	C	C	C	C	A	C
89	Yes, I am the person with ataxia		Yes	Yes	Inherited cerebellar ataxia		Yes, I have a genetic confirmation of my diagnosis e.g. spinocerebellar ataxia type 1 (SCA1) [Please specify in the box below]		60–80	Male																				None	None	None	None	None	None	None	None	None		Unsure	No [please proceed to question 23i]		D	D	D	D	D	D	D
90	Yes, I am the person with ataxia		Yes	Yes	Inherited cerebellar ataxia		Yes, I have a genetic confirmation of my diagnosis e.g. spinocerebellar ataxia type 1 (SCA1) [Please specify in the box below]	SCA3. I have found this out for myself	60–80	Male																				Cannot recall	Cannot recall	None	None	None	Cannot recall	Cannot recall	Cannot recall	Cannot recall		No	No [please proceed to question 23i]		C	C	C	C	C	A	C
91	Yes, I am the person with ataxia		Yes	Yes	Inherited cerebellar ataxia		Yes, I have a genetic confirmation of my diagnosis e.g. spinocerebellar ataxia type 1 (SCA1) [Please specify in the box below]		60–80	Male																Other [Please specify in the box below]			osteoporosis		None	None	None	None	None	None	None	None		No	No [please proceed to question 23i]		C	C	C	C	C	C	C
92	Yes, I am the person with ataxia		Yes	Yes	Inherited cerebellar ataxia		Yes, I have a genetic confirmation of my diagnosis e.g. spinocerebellar ataxia type 1 (SCA1) [Please specify in the box below]		60–80	Female																				3	1	None	None	None	1	1	1	None		No	No [please proceed to question 23i]
93	Yes, I am the person with ataxia		Yes	Yes	Inherited cerebellar ataxia		Yes, I have a genetic confirmation of my diagnosis e.g. spinocerebellar ataxia type 1 (SCA1) [Please specify in the box below]	SCA 6	60–80	Male																			Left knee replacement April 2018	None	None	None	None	None	None	None	None	None		No	No [please proceed to question 23i]		B	B	B	B	D	B	B
94	Yes, I am the person with ataxia		Yes	Yes	Inherited cerebellar ataxia		No		30–59	Female																Other [Please specify in the box below]			Hypertension and ischemic toe due to clot in groin, vitamin d deficiency and teeth all lost/removed		1		None	None	None	None	1	3	Dental Rheumatology Vascular, orthopaedic	Unsure	No [please proceed to question 23i]		B	B	B	B	C	B	B
95	No, I am completing it on behalf of the person with ataxia		Yes	Yes	Inherited cerebellar ataxia		Unsure		80+	Male															None					None		None	None	1	None	1	1	None		No	No [please proceed to question 23i]		B	C	C	C	D	A	A
96	Yes, I am the person with ataxia		Yes	Yes	Inherited cerebellar ataxia		Yes, I have a genetic confirmation of my diagnosis e.g. spinocerebellar ataxia type 1 (SCA1) [Please specify in the box below]	spinocerebellar ataxia type 6	60–80	Male																Other [Please specify in the box below]			Asthma	None	1	None	None	None	1	1	None	None		No	No [please proceed to question 23i]		B	C	C	C	B	A	C
97	No, I am completing it on behalf of the person with ataxia		Yes	Yes	Inherited cerebellar ataxia	Late onset SCA-6	No		60–80	Female										Cerebrovascular accident or transient ischemic attack (stroke)							Not sure		After having head scan I was told that I had suffered a minor stroke sometime in the past. I do suffer with anxiety and am on pregabalin tablets, not known whether any connection to the ataxia.	None	None	None	None	None	None	None	None	None		No	No [please proceed to question 23i]		C	C	C	C	B	B	C
98	Yes, I am the person with ataxia		Yes	Yes	Inherited cerebellar ataxia	I have SCA11 that was inherited by myself and 2 of my 3 siblings from my father.	Yes, I have a genetic confirmation of my diagnosis e.g. spinocerebellar ataxia type 1 (SCA1) [Please specify in the box below]	Somebody along my father's family tree was genetically confirmed to have SCA11, there for we presume we all inherited the same type.	16–29	Male															None					2	1	None	None	None	1	None	None	None		No	No [please proceed to question 23i]
99	Yes, I am the person with ataxia		Yes	Yes	Inherited cerebellar ataxia		Yes, I have a genetic confirmation of my diagnosis e.g. spinocerebellar ataxia type 1 (SCA1) [Please specify in the box below]		60–80	Female															None					None	None	None	None	None	None	None	None	None		No	No [please proceed to question 23i]		C	C	C	C	C	C	C
100	Yes, I am the person with ataxia		Yes	Yes	Inherited cerebellar ataxia		Yes, I have a genetic confirmation of my diagnosis e.g. spinocerebellar ataxia type 1 (SCA1) [Please specify in the box below]		60–80	Female															None					None	1	None	None	None	1	1	1	None		No	No [please proceed to question 23i]							B	A
101	Yes, I am the person with ataxia		Yes	Yes	Inherited cerebellar ataxia		Yes, I have a genetic confirmation of my diagnosis e.g. spinocerebellar ataxia type 1 (SCA1) [Please specify in the box below]	I DID HAVE CONFERMATION WHEN I MO VED TO SHELTER ACCOMIDATION ALOTG OF LITERTURE DISAPEARED AS THE ATAXIA WAS WORSENED BY A STROKE, AND I MOVED	60–80	Male										Cerebrovascular accident or transient ischemic attack (stroke)				Peptic (stomach) ulcer disease					HAD A STROKE APRIL 2015	2	None	None	1	1	More than 5	None	More than 5	None		Yes	No [please proceed to question 23i]		A	C	C	A	A	B	A
102	Yes, I am the person with ataxia		Yes	Yes	Inherited cerebellar ataxia		Yes, I have a genetic confirmation of my diagnosis e.g. spinocerebellar ataxia type 1 (SCA1) [Please specify in the box below]	SCA 6	60–80	Female			Malignancy (cancer)																I have had 3 different cancers, all have been treated.	2	None	None	None	1	1	None	None	2	I see cancer specialists regularily.	No	No [please proceed to question 23i]		B	B	B	B	B	B	B
103	Yes, I am the person with ataxia		Yes	Yes	Inherited cerebellar ataxia		Yes, I have a genetic confirmation of my diagnosis e.g. spinocerebellar ataxia type 1 (SCA1) [Please specify in the box below]	Sca6	60–80	Female																			Mild to moderate blocked artery	None	1	None	None	None		1	1	None		No	No [please proceed to question 23i]
104	Yes, I am the person with ataxia		Yes	Yes	Inherited cerebellar ataxia		Yes, I have a genetic confirmation of my diagnosis e.g. spinocerebellar ataxia type 1 (SCA1) [Please specify in the box below]	SCA6	60–80	Female																Other [Please specify in the box below]			Arthritis	None	None	None		None	None	None	None	None		No	No [please proceed to question 23i]		B	C	C	C		B	B
105	Yes, I am the person with ataxia		Yes	Yes	Inherited cerebellar ataxia		Unsure		60–80	Male																Other [Please specify in the box below]			disrarthria, disphasia, sleep apnea, osteoporosis. spasticity of bowels trunk, damage to lumbar region.	None	None	None	None	None	None	None	1		I am visited monthly by neurology nurse from local hospice. Local hospital has had no neurologist since 2014.	No	No [please proceed to question 23i]		B	B	B	B	B	A	B
106	Yes, I am the person with ataxia		Yes	Yes	Inherited cerebellar ataxia		Yes, I have a genetic confirmation of my diagnosis e.g. spinocerebellar ataxia type 1 (SCA1) [Please specify in the box below]	SCA6	60–80	Female								Chronic obstructive pulmonary disease								Other [Please specify in the box below]			Osteoporosis. Double vision.	None	None	None	None	None	None	None	None	None		Yes	No [please proceed to question 23i]		A	C	C	C	C	A	A
107	Yes, I am the person with ataxia		Yes	Yes	Inherited cerebellar ataxia		Yes, I have a genetic confirmation of my diagnosis e.g. spinocerebellar ataxia type 1 (SCA1) [Please specify in the box below]	Spinocerebellar ataxi type 2	30–59	Female															None						1									No	No [please proceed to question 23i]		C	C	C	C	C	B	C
108	Yes, I am the person with ataxia		Yes	Yes	Inherited cerebellar ataxia	SCA6	Yes, I have a genetic confirmation of my diagnosis e.g. spinocerebellar ataxia type 1 (SCA1) [Please specify in the box below]	SCA6	60–80	Female															None						1	None	None	None	None	None	1	None		Yes	No [please proceed to question 23i]		C	C	C	C	C	C	A
109	Yes, I am the person with ataxia		Yes	Yes	Not known	I was diagnosed with Cerebella Atrophy	No		60–80	Female																Other [Please specify in the box below]			Under active thyroid	None	2	None	None	None	2	1	2	None		No	No [please proceed to question 23i]		A	A	A	A	D	C	A
110	Yes, I am the person with ataxia		Yes	Yes	Not known	Progressive spastic ataxia	No		16–29	Female													Rheumatic or connective tissue disease			Other [Please specify in the box below]			Cerebral Palsy Borderline Marfan Habitus Query EDS Hypermobility	More than 5	None	None	2	1	3	None	None	2	Neuro Otology	Yes	No [please proceed to question 23i]		A	B	B	B	D	B	A
111	Yes, I am the person with ataxia		Yes	Yes	Not known		No		60–80	Male			Malignancy (cancer)																	3										No	No [please proceed to question 23i]		A	D	D	A	B	B	D
112	Yes, I am the person with ataxia		Yes	Yes	Other [Please specify in the box below]	Acute Onset Ataxia	No		30–59	Male																	Not sure			1	None	None	None	None	None	None	None	None		No	No [please proceed to question 23i]		B	A	A	B	B	C	B
113	Yes, I am the person with ataxia		Yes	Yes	Other [Please specify in the box below]	Autosomal Recessive Spastic Ataxia of Charlevoix-Saguenay (ARSACs)	Yes, I have a genetic confirmation of my diagnosis e.g. spinocerebellar ataxia type 1 (SCA1) [Please specify in the box below]		30–59	Female															None					None	2	None	None	None	None	None	None	None		No	No [please proceed to question 23i]		D	C	C	C	C	B	A
114	Yes, I am the person with ataxia		Yes	Yes	Other [Please specify in the box below]	Just Ataxia--no extra info was given to me.	No		80+	Male																Other [Please specify in the box below]			I cannot hear very well. I have pain in my back, normally associated with not being able to have a shit; or early in the morning before I have a pee.	1	1	None	None	None		None	None	None		Yes	No [please proceed to question 23i]		A	C	C	C	C	C	C
115	Yes, I am the person with ataxia		Yes	Yes	Other [Please specify in the box below]	Cerebella ataxia. CANVAS	Unsure		60–80	Male																Other [Please specify in the box below]			Leukemiao	None	None	None	None	None	None	None	None	None		No	No [please proceed to question 23i]		C	C	C	C	B	C	C
116	Yes, I am the person with ataxia		Yes	Yes	Other [Please specify in the box below]	Spinocerebellar ataxia type 2	Yes, I have a genetic confirmation of my diagnosis e.g. spinocerebellar ataxia type 1 (SCA1) [Please specify in the box below]	I have had a blood test which shows I have inherited ataxia from my mum	16–29	Female																				None	None	None	None	None	None	None	None	None		No	No [please proceed to question 23i]		E	E	E	E	E	E	E
117	Yes, I am the person with ataxia		Yes	Yes	Other [Please specify in the box below]	Just told Ataxia. No particular reason was given.	No		30–59	Female								Chronic obstructive pulmonary disease		Cerebrovascular accident or transient ischemic attack (stroke)						Other [Please specify in the box below]			Also Asthma, Ischaemic Heart Disease, Episodic Functional Paralysis. Leg Ulcers due to bad circulation. Recently had a Heart Attack (NSTEMI) due to a chest infection.										No appointments specific to my Ataxia this year.	No	No [please proceed to question 23i]
118	Yes, I am the person with ataxia		Yes	Yes	Other [Please specify in the box below]	C.A.N.V.A.S.	Yes, I have other confirmation of my diagnosis e.g. gluten ataxia [Please specify in the box below]	CANVAS	60–80	Male																Other [Please specify in the box below]			Hairy cell Leukemia	None	None	None	None	None	None	None	None	None		No	No [please proceed to question 23i]		C	C	C	C	C	C	C
119	Yes, I am the person with ataxia		Yes	Yes	Other [Please specify in the box below]	Cerebellar ataxia caused by mitochondrial disorder	No		30–59	Male																Other [Please specify in the box below]			Spastic Paraparesis	None	1	None	None	None	None	1	None	None		No	No [please proceed to question 23i]		C	C	C	C	C	A	C
120	Yes, I am the person with ataxia		Yes	Yes	Other [Please specify in the box below]	Late onset cerebellar ataxia	No		60–80	Female															None					None	None	None	None	None	None	None	None	None		No	No [please proceed to question 23i]		C	C	C	C	C	C	B
121	Yes, I am the person with ataxia		Yes	Yes	Other [Please specify in the box below]	SPG7	Yes, I have a genetic confirmation of my diagnosis e.g. spinocerebellar ataxia type 1 (SCA1) [Please specify in the box below]	SPG7	30–59	Female															None					None	1	None	None	None	None	None	None	None		No	No [please proceed to question 23i]		A	C	C	C	C	C	C
122	Yes, I am the person with ataxia		Yes	Yes	Other [Please specify in the box below]	Ataxia as a result of cerebellar haemorrhage	No		30–59	Male					Chronic kidney disease					Cerebrovascular accident or transient ischemic attack (stroke)						Other [Please specify in the box below]			Anti phospholipid syndrome (plus catastrophic APS event), Addison’s disease & chronic kidney disease	None	None	None	None	None	None	None	None	None		Unsure	No [please proceed to question 23i]		C	C	C	C	C	C	C
123	Yes, I am the person with ataxia		Yes	Yes	Other [Please specify in the box below]	Spinocerebellarataxia type 14	Yes, I have a genetic confirmation of my diagnosis e.g. spinocerebellar ataxia type 1 (SCA1) [Please specify in the box below]		60–80	Male					Chronic kidney disease																1									No	No [please proceed to question 23i]
124	Yes, I am the person with ataxia		Yes	Yes		cerebellar Ataxia caused by Subarachnoid Haemorrhage during Brain surgery.	No		60–80	Female																	Not sure			2	1		None	None	More than 5	1	More than 5	None		Yes	No [please proceed to question 23i]		B	C	C	C	C	C	C
125	Yes, I am the person with ataxia		Yes	Yes		ARSACS	Yes, I have a genetic confirmation of my diagnosis e.g. spinocerebellar ataxia type 1 (SCA1) [Please specify in the box below]	RASACS	30–59	Female															None					3	More than 5	None	1	1	More than 5	3	More than 5	More than 5		No	No [please proceed to question 23i]		D	A	A	D	D	A	D
126	Yes, I am the person with ataxia		Yes	Yes		Progressive Ataxia possible due to meningitis Ag 4/5	Yes, I have other confirmation of my diagnosis e.g. gluten ataxia [Please specify in the box below]	Progressive ataxia	60–80	Male																Other [Please specify in the box below]			Grand mal fits		1	None	1	1	None	None	None	None		No	No [please proceed to question 23i]		D	D	D	D	B	C	C
127	No, I am completing it on behalf of the person with ataxia		Yes	Yes		Spinocerebella ataxia 1	Yes, I have a genetic confirmation of my diagnosis e.g. spinocerebellar ataxia type 1 (SCA1) [Please specify in the box below]		30–59	Female															None					None	None	None	None	None	None	None	None	None		No	No [please proceed to question 23i]		C	C	C	C	C	A	C
128	Yes, I am the person with ataxia		Yes	Yes		SCA6		SCA6	60–80	Male																Other [Please specify in the box below]			Arthritis in lower back. Partially sighted asthma	None	None	None	None	None	None	None	None	None		No	No [please proceed to question 23i]		B	C	C	D	C	C	A
129	Yes, I am the person with ataxia		Yes	Yes	Cerebellar ataxia (unknown cause)			I have had genetic testing done and was found to have a mutated gene that my Neurologist says has never been found before KCND3	30–59	Male	Diabetes mellitus															Other [Please specify in the box below]			High blood pressure.			1								No	Unsure [please proceed to question 23i]
130	Yes, I am the person with ataxia		Yes	Yes	Cerebellar ataxia (unknown cause)		No		60–80	Male								Chronic obstructive pulmonary disease											type 2 diabetes	2	1	None	None	None	None	None	None	1	Neurological nurse	No	Unsure [please proceed to question 23i]		B	A	A	D	B	B	C
131	Yes, I am the person with ataxia		Yes	Yes	Friedreich’s ataxia		Yes, I have a genetic confirmation of my diagnosis e.g. spinocerebellar ataxia type 1 (SCA1) [Please specify in the box below]		16–29	Female																					2	None	None	None	1	None	2	None		No	Unsure [please proceed to question 23i]		A	D	D	B	B	A	A
132	Yes, I am the person with ataxia		Yes	Yes	Inherited cerebellar ataxia		Yes, I have a genetic confirmation of my diagnosis e.g. spinocerebellar ataxia type 1 (SCA1) [Please specify in the box below]	SCA6	60–80	Female																			IBS	More than 5	None	None	None	None	None	None	None	None		Yes	Unsure [please proceed to question 23i]		B	B	B	B	C	C	C
133	Yes, I am the person with ataxia		Yes	Yes	Not known		No		30–59	Male															None					1	1	None	None	None	4 to 5	4 to 5	4 to 5	None		No	Unsure [please proceed to question 23i]		C	C	C	C	C	C	C
134	Yes, I am the person with ataxia		Yes	Yes	Other [Please specify in the box below]	Cerebellar Ataxia SCA6 hereditary	Yes, I have a genetic confirmation of my diagnosis e.g. spinocerebellar ataxia type 1 (SCA1) [Please specify in the box below]	SCA6	30–59	Female															None					1	1	2	None	None	4 to 5	None	None	1	Only attended specialist Ataxia hospitals as part of their research.	No	Unsure [please proceed to question 23i]		C	C	C	C	C	C	C
135	Yes, I am the person with ataxia		Yes	Yes		idiopathic cerebellar ataxia ~ genetic ~ type unknown	Unsure	Based on family history I am told my ataxia is genetic	60–80	Female																			chronic fatigue ~ IBS ~ femoral hernia		1		None	None	1	None	None	None		No	Unsure [please proceed to question 23i]		D			D
136	Yes, I am the person with ataxia		Yes	Yes	Other [Please specify in the box below]	Neuropathic ataxia	No		80+	Male	Diabetes mellitus															Other [Please specify in the box below]			Barrets Oesphagis Bilateral paes cavus	None		None	None	None	None	3	None	None		No	Yes	No, I was seen at a specialist ataxia centre but no longer receive care there	B	C	C	A	B	A	A
137	Yes, I am the person with ataxia		Yes	Yes	Cerebellar ataxia (unknown cause)		No		60–80	Male																Other [Please specify in the box below]			Rosacre, gum disease	None	None	None	None	None	None	None	None	None		No	Yes	No, I was seen at a specialist ataxia centre but no longer receive care there	C	C	C	C	B	C	C
138	Yes, I am the person with ataxia		Yes	Yes	Cerebellar ataxia (unknown cause)		Unsure		60–80	Female																	Not sure			2	1	None	None	None	None		1	None		No	Yes	No, I was seen at a specialist ataxia centre but no longer receive care there						A
139	No, I am completing it on behalf of the person with ataxia		Yes	Yes	Cerebellar ataxia (unknown cause)	My husband thinks it could be carbonmonoxide poisoning he's looking for a reason i think	Unsure		60–80	Male																			Lots going on assume it's all attached to ataxia	None	None	None	None	1	None	None	None	1	He has double vision	Yes	Yes	No, I was seen at a specialist ataxia centre but no longer receive care there
140	No, I am completing it on behalf of the person with ataxia		Yes	Yes	Cerebellar ataxia (unknown cause)		No		60–80	Male															None					3	None	None	None	None	None	2	None	None		Yes	Yes	No, I was seen at a specialist ataxia centre but no longer receive care there	B	C	C	C	B	A	B
141	No, I am completing it on behalf of the person with ataxia		Yes	Yes	Cerebellar ataxia (unknown cause)		No	Supposed to have been entered in 100000 genome project but on results available. Now too late	60–80	Female																			Sensory neuropathy	More than 5	None	None	1	None	None	None	None	1		Yes	Yes	No, I was seen at a specialist ataxia centre but no longer receive care there	C	C	C	A	C	A	C
142	Yes, I am the person with ataxia		Yes	Yes	Cerebellar ataxia (unknown cause)		Unsure		60–80	Female															None					None		More than 5	1		4 to 5	None	None	None		No	Yes	No, I was seen at a specialist ataxia centre but no longer receive care there	C	C	C	C	C	C	C
143	Yes, I am the person with ataxia		Yes	Yes	Cerebellar ataxia (unknown cause)		No		30–59	Male															None					None	None	3	Cannot recall	None	None	None	None	None		Unsure	Yes	No, I was seen at a specialist ataxia centre but no longer receive care there	E	E	E	E	E	E	E
144	Yes, I am the person with ataxia		Yes	Yes	Cerebellar ataxia (unknown cause)		No		30–59	Female															None						None	None	None	None	None	None	None	None		Yes	Yes	No, I was seen at a specialist ataxia centre but no longer receive care there	B	C	C	A	C	A	C
145	Yes, I am the person with ataxia		Yes	Yes	Cerebellar ataxia (unknown cause)		No		60–80	Female																Other [Please specify in the box below]			eczema raynauds syndrome Osteosclerosis		None	None	None	None	1	None	1	1		Unsure	Yes	No, I was seen at a specialist ataxia centre but no longer receive care there	A	C	C	B	C	C	C
146	Yes, I am the person with ataxia		Yes	Yes	Cerebellar ataxia (unknown cause)		No		80+	Male															None					1	None	None	None	None	More than 5	None	None	None		No	Yes	No, I was seen at a specialist ataxia centre but no longer receive care there	C	C	C	C	C	C	C
147	No, I am completing it on behalf of the person with ataxia		Yes	Yes	Cerebellar ataxia (unknown cause)		No		30–59	Male											Dementia or Alzheimer’s disease					Other [Please specify in the box below]			Aspergers Syndrome Eneurisis Very poor short term memory	2	1				1					No	Yes	No, I was seen at a specialist ataxia centre but no longer receive care there	B	C	C	C	C	B	C
148	Yes, I am the person with ataxia		Yes	Yes	Cerebellar ataxia (unknown cause)		No		60–80	Male					Chronic kidney disease											Other [Please specify in the box below]			MDS	None	None	1	None	None	3	2	None	None		No	Yes	No, I was seen at a specialist ataxia centre but no longer receive care there	D	A	A	E	C	C	A
149	Yes, I am the person with ataxia		Yes	Yes	Cerebellar ataxia (unknown cause)	Tronchial ataxia	No		60–80	Male															None					None	None	None	None	None	None	1	2	1	DietIcIan	No	Yes	No, I was seen at a specialist ataxia centre but no longer receive care there	C	C	C	C	B	A	C
150	Yes, I am the person with ataxia		Yes	Yes	Cerebellar ataxia (unknown cause)		No		30–59	Female																Other [Please specify in the box below]			Polycystic ovarian disease	None	None	None	None	None	None	None	None	None		Yes	Yes	No, I was seen at a specialist ataxia centre but no longer receive care there	C	C	C	C	C	C	A
151	Yes, I am the person with ataxia		Yes	Yes	Cerebellar ataxia (unknown cause)		Yes, I have a genetic confirmation of my diagnosis e.g. spinocerebellar ataxia type 1 (SCA1) [Please specify in the box below]	unknown cerebellar ataxia	60–80	Male															None						None	None	None	None	None	None	None	None		Yes	Yes	No, I was seen at a specialist ataxia centre but no longer receive care there	C	C	C	C	E	D	D
152	Yes, I am the person with ataxia		Yes	Yes	Cerebellar ataxia (unknown cause)		No		60–80	Male															None					None	None	None	None	None	None	None	None	None		No	Yes	No, I was seen at a specialist ataxia centre but no longer receive care there	C	C	C	C	B	C	C
153	Yes, I am the person with ataxia		Yes	Yes	Cerebellar ataxia (unknown cause)		Unsure	Have had tests done and it is not genetic	30–59	Female															None					None	None	None	None	None	None	None	None	None		No	Yes	No, I was seen at a specialist ataxia centre but no longer receive care there	C	C	C	C	C	C	C
154	No, I am completing it on behalf of the person with ataxia		Yes	Yes	Cerebellar ataxia (unknown cause)		Unsure		60–80	Male															None					None	None	None	None	1	None	None	None	None		No	Yes	No, I was seen at a specialist ataxia centre but no longer receive care there	B	C	C	A	B	B	A
155	Yes, I am the person with ataxia		Yes	Yes	Cerebellar ataxia (unknown cause)		Unsure		30–59	Male																				1	1	1	None	None	None	1	1	None		No	Yes	No, I was seen at a specialist ataxia centre but no longer receive care there	A	C	C	C	C	A	C
156	Yes, I am the person with ataxia		Yes	Yes	Episodic ataxia		Yes, I have a genetic confirmation of my diagnosis e.g. spinocerebellar ataxia type 1 (SCA1) [Please specify in the box below]	Linked with SYNE1	60–80	Female															None						1				4 to 5					Yes	Yes	No, I was seen at a specialist ataxia centre but no longer receive care there	B	C	C	A	C	C	C
157	Yes, I am the person with ataxia		Yes	Yes	Friedreich’s ataxia		Yes, I have other confirmation of my diagnosis e.g. gluten ataxia [Please specify in the box below]		30–59	Male															None					Cannot recall	More than 5	Cannot recall	None	None	Cannot recall	Cannot recall	More than 5	None		No	Yes	No, I was seen at a specialist ataxia centre but no longer receive care there	B	A	A			A	A
158	Yes, I am the person with ataxia		Yes	Yes	Friedreich’s ataxia		Yes, I have a genetic confirmation of my diagnosis e.g. spinocerebellar ataxia type 1 (SCA1) [Please specify in the box below]	Friedrich's Ataxia	30–59	Male															None					2					2	1	3	2	Urologist	No	Yes	No, I was seen at a specialist ataxia centre but no longer receive care there	C	C	C	C	C	A	C
159	Yes, I am the person with ataxia		Yes	Yes	Friedreich’s ataxia		Yes, I have a genetic confirmation of my diagnosis e.g. spinocerebellar ataxia type 1 (SCA1) [Please specify in the box below]	Friedreichs Ataxia	30–59	Male															None					None	None	None	None	None	4 to 5	None	More than 5	2	Urology ENT	No	Yes	No, I was seen at a specialist ataxia centre but no longer receive care there	A	A	A	C	E	A	A
160			Yes	Yes	Inherited cerebellar ataxia		Yes, I have a genetic confirmation of my diagnosis e.g. spinocerebellar ataxia type 1 (SCA1) [Please specify in the box below]		80+	Female															None					None	None	None	None	None	None	2	None	None		No	Yes	No, I was seen at a specialist ataxia centre but no longer receive care there	C	C	C	C	C	B	B
161	No, I am completing it on behalf of the person with ataxia		Yes	Yes	Inherited cerebellar ataxia	Having different types of types of blood different mri & scans it was diagnosed with the outcome results.	Yes, I have other confirmation of my diagnosis e.g. gluten ataxia [Please specify in the box below]	Automatic after tests l was put on a 100% gluten free.	60–80	Male															None				N/A	More than 5	4 to 5	1	1	3	1	None	1	4 to 5	It was over whelmed and feared being servierly blind, deaf, mute.	Yes	Yes	No, I was seen at a specialist ataxia centre but no longer receive care there	A	A	A	D	A	A	A
162	Yes, I am the person with ataxia		Yes	Yes	Inherited cerebellar ataxia		Yes, I have a genetic confirmation of my diagnosis e.g. spinocerebellar ataxia type 1 (SCA1) [Please specify in the box below]	sca 2	60–80	Female															None													1	Geneticiost Walton Hospital Liverpool		Yes	No, I was seen at a specialist ataxia centre but no longer receive care there	D	C	C	D	D	C	B
163	Yes, I am the person with ataxia		Yes	Yes	Inherited cerebellar ataxia		Yes, I have a genetic confirmation of my diagnosis e.g. spinocerebellar ataxia type 1 (SCA1) [Please specify in the box below]	SCA6	60–80	Male															None					None	None	None	None	None	None	None	None		Chiropractor	No	Yes	No, I was seen at a specialist ataxia centre but no longer receive care there	C	C	C	C	D	C	C
164	Yes, I am the person with ataxia		Yes	Yes	Inherited cerebellar ataxia		Yes, I have a genetic confirmation of my diagnosis e.g. spinocerebellar ataxia type 1 (SCA1) [Please specify in the box below]	SCA6	60–80	Male																Other [Please specify in the box below]			High Blood Pressure	None	None	None	None	None	None	None	None	None		Yes	Yes	No, I was seen at a specialist ataxia centre but no longer receive care there	C	C	C	C	C	B	C
165	No, I am completing it on behalf of the person with ataxia		Yes	Yes	Inherited cerebellar ataxia		Yes, I have a genetic confirmation of my diagnosis e.g. spinocerebellar ataxia type 1 (SCA1) [Please specify in the box below]	SCA 17	30–59	Male																			Dementia as part of Ataxia	3	1	None	None	None	2	1	None		Dr Mate Stroke/rehab in Hayle/Bodmin Mel King and Kath Smith at Merlin Centre,Hewas Water. Lisa Johns physio Camborne/Redruth SALT Team Camborne/Redruth	No	Yes	No, I was seen at a specialist ataxia centre but no longer receive care there	B	C	C	B	C	A	B
166	Yes, I am the person with ataxia		Yes	Yes	Inherited cerebellar ataxia	XSPG7	Yes, I have a genetic confirmation of my diagnosis e.g. spinocerebellar ataxia type 1 (SCA1) [Please specify in the box below]	SPG7	30–59	Female																				None	1	None	None	None	3	1	None	None		Yes	Yes	No, I was seen at a specialist ataxia centre but no longer receive care there	A	D	D	D	C	A	D
167	Yes, I am the person with ataxia		Yes	Yes	Inherited cerebellar ataxia		Yes, I have a genetic confirmation of my diagnosis e.g. spinocerebellar ataxia type 1 (SCA1) [Please specify in the box below]	SPG7	30–59	Female															None					None	1	None	1	None	None	1	None	None	I have had phyiotherapy for a no.of years and don’t think it works and OTs don’t help everyone	Yes	Yes	No, I was seen at a specialist ataxia centre but no longer receive care there
168	Yes, I am the person with ataxia		Yes	Yes	Inherited cerebellar ataxia		Yes, I have other confirmation of my diagnosis e.g. gluten ataxia [Please specify in the box below]		30–59	Female																Other [Please specify in the box below]			CPTSD Continued Recovery from Alcoholism since 2013 Functional Neurological Disorder	1	None	1	None	None	None	None	None	3		No	Yes	No, I was seen at a specialist ataxia centre but no longer receive care there	D	B	B	A	B	B	D
169	Yes, I am the person with ataxia		Yes	Yes	Inherited cerebellar ataxia		Yes, I have a genetic confirmation of my diagnosis e.g. spinocerebellar ataxia type 1 (SCA1) [Please specify in the box below]		30–59	Female															None					None	4 to 5	1	None	None	1	1	2	1		No	Yes	No, I was seen at a specialist ataxia centre but no longer receive care there
170	Yes, I am the person with ataxia		Yes	Yes	Inherited cerebellar ataxia	Spinocerebeller ataxia type 6	Yes, I have a genetic confirmation of my diagnosis e.g. spinocerebellar ataxia type 1 (SCA1) [Please specify in the box below]		60–80	Male															None					None	None	None			None	1	1			No	Yes	No, I was seen at a specialist ataxia centre but no longer receive care there	B	D	D	D	D	B	B
171	Yes, I am the person with ataxia		Yes	Yes	Inherited cerebellar ataxia		Yes, I have a genetic confirmation of my diagnosis e.g. spinocerebellar ataxia type 1 (SCA1) [Please specify in the box below]	I have SCA44 type Ataxia	60–80	Male															None					None	1	None	None	None	None	None	None	None		No	Yes	No, I was seen at a specialist ataxia centre but no longer receive care there	C	B	B	C	C	C	C
172	Yes, I am the person with ataxia		Yes	Yes	Inherited cerebellar ataxia		Unsure		60–80	Female															None					None	None	None	None	None	1	None	1			No	Yes	No, I was seen at a specialist ataxia centre but no longer receive care there	B			A	C	A	C
173	Yes, I am the person with ataxia		Yes	Yes	Inherited cerebellar ataxia	SCA6		Yes. Through a blood test	60–80	Male																Other [Please specify in the box below]			Polio contracted in 1948. Currently have Post Polio Syndrome	None	1								See a physiotherapist regularly every 3-4 weeks	No	Yes	No, I was seen at a specialist ataxia centre but no longer receive care there	C	C	C	C	B	C	C
174	Yes, I am the person with ataxia		Yes	Yes	Inherited cerebellar ataxia		Yes, I have a genetic confirmation of my diagnosis e.g. spinocerebellar ataxia type 1 (SCA1) [Please specify in the box below]	SCA6	30–59	Female																Other [Please specify in the box below]			Clinical depression	None	1	None		1	2	None	None	None		Yes	Yes	No, I was seen at a specialist ataxia centre but no longer receive care there	A	B	B	C	B	A	A
175	Yes, I am the person with ataxia		Yes	Yes	Inherited cerebellar ataxia		Yes, I have a genetic confirmation of my diagnosis e.g. spinocerebellar ataxia type 1 (SCA1) [Please specify in the box below]	SCA6	60–80	Male									Peripheral vascular disease							Other [Please specify in the box below]			Osteoporosis	None	None	None	None	None	None	None	None	None		No	Yes	No, I was seen at a specialist ataxia centre but no longer receive care there	C	C	C	C	C	D	C
176	Yes, I am the person with ataxia		Yes	Yes	Other [Please specify in the box below]	CANVAS	Yes, I have a genetic confirmation of my diagnosis e.g. spinocerebellar ataxia type 1 (SCA1) [Please specify in the box below]		60–80	Male																							1			1				Yes	Yes	No, I was seen at a specialist ataxia centre but no longer receive care there	A	D	D	D	B	A	C
177	Yes, I am the person with ataxia		Yes	Yes	Other [Please specify in the box below]	Progressive ataxia of unknown cause	Unsure		60–80	Male												Hemiplegia (paralysis of one side of the body)							Left arm and legs	1	None	None	None	None	None	None	None	None		No	Yes	No, I was seen at a specialist ataxia centre but no longer receive care there	B	C	C	C	B	B	C
178	Yes, I am the person with ataxia		Yes	Yes	Other [Please specify in the box below]	REALY NOT SURE JUST CONFUSED	No		60–80	Male																Other [Please specify in the box below]			MOTIVATIONLESS	1	1	None	None	None	None	None	None	None	DEVELOPED SELF INFLICTED PILES DUE TO SITTING DOWN TOO LONG	Unsure	Yes	No, I was seen at a specialist ataxia centre but no longer receive care there	B	D	D	A	B	B	B
179	No, I am completing it on behalf of the person with ataxia		Yes	Yes	Other [Please specify in the box below]	Neimann Pick Type C	Yes, I have a genetic confirmation of my diagnosis e.g. spinocerebellar ataxia type 1 (SCA1) [Please specify in the box below]	Neimann Pick Type C	30–59	Female											Dementia or Alzheimer’s disease									More than 5	None	None	3	None		None	None	1	ENT	Yes	Yes	No, I was seen at a specialist ataxia centre but no longer receive care there	C	C	C	C	C	A	C
180	Yes, I am the person with ataxia		Yes	Yes	Other [Please specify in the box below]	SCA6, Late Onset Ataxia diagnosed when I was 64.	Yes, I have a genetic confirmation of my diagnosis e.g. spinocerebellar ataxia type 1 (SCA1) [Please specify in the box below]	SCA6	60–80	Male															None					None	None	None	None	None	None	None	None	None		No	Yes	No, I was seen at a specialist ataxia centre but no longer receive care there	C	C	C	C	C	A	C
181	Yes, I am the person with ataxia		Yes	Yes	Other [Please specify in the box below]	Late onset idiopathic cerebellar Ataxia		Currently being done	60–80	Male																			Atrial Fibrillation (Pacemaker fitted)		1	1								No	Yes	No, I was seen at a specialist ataxia centre but no longer receive care there
182	Yes, I am the person with ataxia		Yes	Yes		I normally see a neurologist in Basildon-I went to queens square in 2015 to get some specific answers-but- I received no answers,& the professor that I saw didn’t really have time for me.		I was willing to participate-but i refer you to my previous answer.	30–59	Male																Other [Please specify in the box below]			I have arthritis,a back condition,& carpal tunnel syndrome-(& some minor conditions).These may or may not be connected with my ataxia.	More than 5	2	None	None	2	More than 5	None	None	None		Yes	Yes	No, I was seen at a specialist ataxia centre but no longer receive care there	B	C	C	B	C	B	B
183	Yes, I am the person with ataxia		Yes	Yes		SCA2	Yes, I have a genetic confirmation of my diagnosis e.g. spinocerebellar ataxia type 1 (SCA1) [Please specify in the box below]	I had a blood test	60–80	Female															None															No	Yes	No, I was seen at a specialist ataxia centre but no longer receive care there	C	C	C	C	C	C	C
184	No, I am completing it on behalf of the person with ataxia		Yes	Yes	Cerebellar ataxia (unknown cause)	Type 3	Yes, I have a genetic confirmation of my diagnosis e.g. spinocerebellar ataxia type 1 (SCA1) [Please specify in the box below]	SCA3	30–59	Female																			High blood pressure and high cholesterol	None	1	None	None	None	More than 5	None	None	None	I have been waiting for an appointment at an Ataxia specialist Centre for more than 2 years.	No	Yes	Unsure [please proceed to question 24]	B	C	C	C	C	B	C
185	No, I am completing it on behalf of the person with ataxia		Yes	Yes	Cerebellar ataxia (unknown cause)		Unsure	Have had some tests but not sure and some results still not knowm	30–59	Male																Other [Please specify in the box below]			Sleep Apnoea	1	1	3	None	None	3	None	1	1	Lung Function clinic re CPAP breathing machine for Sleep apnoea	No	Yes	Unsure [please proceed to question 24]	B	C	C	B	C	C	B
186	No, I am completing it on behalf of the person with ataxia		Yes	Yes	Friedreich’s ataxia		Yes, I have a genetic confirmation of my diagnosis e.g. spinocerebellar ataxia type 1 (SCA1) [Please specify in the box below]		30–59	Female																			Central sleep apnoea		2	None	None	None	None	None	None	1	Opthamologist	Yes	Yes	Unsure [please proceed to question 24]	A	A	A	B	D	B	A
187	No, I am completing it on behalf of the person with ataxia		Yes	Yes	Friedreich’s ataxia		Yes, I have a genetic confirmation of my diagnosis e.g. spinocerebellar ataxia type 1 (SCA1) [Please specify in the box below]		16–29	Male																				2	1				2		2			Yes	Yes	Unsure [please proceed to question 24]	C	A	A	C	C	C	C
188	Yes, I am the person with ataxia		Yes	Yes	Friedreich’s ataxia		Yes, I have a genetic confirmation of my diagnosis e.g. spinocerebellar ataxia type 1 (SCA1) [Please specify in the box below]	friedreich`s ataxia	60–80	Female																Other [Please specify in the box below]			asthma osteoporosis		None	None	None	None	None	None	None	None		No	Yes	Unsure [please proceed to question 24]						A
189	Yes, I am the person with ataxia		Yes	Yes	Inherited cerebellar ataxia	SCA type 2	Yes, I have a genetic confirmation of my diagnosis e.g. spinocerebellar ataxia type 1 (SCA1) [Please specify in the box below]	sca type2	30–59	Female															None					2	3	None	None	None	None	None	None	None	had a private consultaion	No	Yes	Unsure [please proceed to question 24]	C	C	C	C	C	C	C
190	No, I am completing it on behalf of the person with ataxia		Yes	Yes	Not known		No		30–59	Male															None					2	None	None	None	None	None	None	None	None		No	Yes	Unsure [please proceed to question 24]
191	Yes, I am the person with ataxia		Yes	Yes	Cerebellar ataxia (unknown cause)		Unsure		60–80	Male	Diabetes mellitus																			None	None	None	1	1	None	None	None	None		Yes	Yes	Yes, I currently receive care at a specialist ataxia centre [please proceed to question 23f]	A	B	B	B	B	B	B
192	Yes, I am the person with ataxia		Yes	Yes	Other [Please specify in the box below]	SPG7	Yes, I have a genetic confirmation of my diagnosis e.g. spinocerebellar ataxia type 1 (SCA1) [Please specify in the box below]		30–59	Male	Diabetes mellitus																			None	1	2	None	None	None	None	None	None		No	Yes	Yes, I currently receive care at a specialist ataxia centre [please proceed to question 23f]	C	C	C	C	C	C	B
193	Yes, I am the person with ataxia		Yes	Yes	Cerebellar ataxia (unknown cause)		No		16–29	Female															None					Cannot recall	None	None	None	None	4 to 5	None	1	None		No	Yes	Yes, I currently receive care at a specialist ataxia centre [please proceed to question 23f]	A	C	C	C	C	C	C
194	Yes, I am the person with ataxia		Yes	Yes	Cerebellar ataxia (unknown cause)		No		60–80	Male																	Not sure					1								No	Yes	Yes, I currently receive care at a specialist ataxia centre [please proceed to question 23f]	A
195	No, I am completing it on behalf of the person with ataxia		Yes	Yes	Cerebellar ataxia (unknown cause)		Yes, I have a genetic confirmation of my diagnosis e.g. spinocerebellar ataxia type 1 (SCA1) [Please specify in the box below]		60–80	Male															None					None	None	1	None	None	None	None	None	None		No	Yes	Yes, I currently receive care at a specialist ataxia centre [please proceed to question 23f]	A	E	E	E	E	A	E
196	No, I am completing it on behalf of the person with ataxia		Yes	Yes	Cerebellar ataxia (unknown cause)		Unsure		60–80	Female																			Type2 diabetes,	None	None	4 to 5	None	None	None	None	None	None		No	Yes	Yes, I currently receive care at a specialist ataxia centre [please proceed to question 23f]
197	No, I am completing it on behalf of the person with ataxia		Yes	Yes	Cerebellar ataxia (unknown cause)		No		30–59	Female											Dementia or Alzheimer’s disease											1								No	Yes	Yes, I currently receive care at a specialist ataxia centre [please proceed to question 23f]
198	Yes, I am the person with ataxia		Yes	Yes	Cerebellar ataxia (unknown cause)		No		60–80	Female															None					2	None	2	None	None	1	None	1	None	I have seen an optician and asked for a referral to a specialist neuro-ophthalmologist, but have not been offered one yet	No	Yes	Yes, I currently receive care at a specialist ataxia centre [please proceed to question 23f]	C	C	C	B	C	C	C
199	No, I am completing it on behalf of the person with ataxia		Yes	Yes	Cerebellar ataxia (unknown cause)		No		30–59	Female		Liver disease																		None	None	1	None	None	1	1	None	None		No	Yes	Yes, I currently receive care at a specialist ataxia centre [please proceed to question 23f]	A	C	C	A	C	A	C
200	No, I am completing it on behalf of the person with ataxia		Yes	Yes	Cerebellar ataxia (unknown cause)		No		60–80	Female																				2	2	1	None	None	None	None	2	1		Unsure	Yes	Yes, I currently receive care at a specialist ataxia centre [please proceed to question 23f]	C	C	C	C	C	A	B
201	No, I am completing it on behalf of the person with ataxia		Yes	Yes	Cerebellar ataxia (unknown cause)		No	Spastic Ataxia with no cause	60–80	Male								Chronic obstructive pulmonary disease												More than 5	4 to 5	2	None	None	1	None	None	2		Yes	Yes	Yes, I currently receive care at a specialist ataxia centre [please proceed to question 23f]	B	B	B	A	C	A	C
202	Yes, I am the person with ataxia		Yes	Yes	Cerebellar ataxia (unknown cause)		No	Due to see speçialist next month.	30–59	Female															None					None	1	None	None	None	None	None	1	None		No	Yes	Yes, I currently receive care at a specialist ataxia centre [please proceed to question 23f]	C	B	B	D	B	B	A
203	Yes, I am the person with ataxia		Yes	Yes	Cerebellar ataxia (unknown cause)			I have had genetic testing and the reason for my condition is not among the known ataxias	30–59	Male																Other [Please specify in the box below]			Epilepsy	None	None	1	None	None	None	None	None	None		No	Yes	Yes, I currently receive care at a specialist ataxia centre [please proceed to question 23f]	C	C	C	C	C	B	C
204	Yes, I am the person with ataxia		Yes	Yes	Cerebellar ataxia (unknown cause)		No	Gene testing negative to date	60–80	Female															None					2	None	1	None	None	More than 5	1	None	1		No	Yes	Yes, I currently receive care at a specialist ataxia centre [please proceed to question 23f]	B	C	C	A	E	A	C
205	Yes, I am the person with ataxia		Yes	Yes	Cerebellar ataxia (unknown cause)	gluten ataxia	Yes, I have other confirmation of my diagnosis e.g. gluten ataxia [Please specify in the box below]	under sheffield royal hallam hospital under the gluten ataxia clinic	60–80	Female																		Do not wish to answer		4 to 5	2	2	None	None	2	1	1	None		No	Yes	Yes, I currently receive care at a specialist ataxia centre [please proceed to question 23f]	A			A		B	D
206	Yes, I am the person with ataxia		Yes	Yes	Cerebellar ataxia (unknown cause)		Yes, I have a genetic confirmation of my diagnosis e.g. spinocerebellar ataxia type 1 (SCA1) [Please specify in the box below]		60–80	Female															None					2	None	1	None	None	None	None	None	2		No	Yes	Yes, I currently receive care at a specialist ataxia centre [please proceed to question 23f]	A	C	C	C	C	A	C
207	Yes, I am the person with ataxia		Yes	Yes	Cerebellar ataxia (unknown cause)		Unsure		60–80	Female																			No	None		1						3	Ophthalmologist and optometrist	No	Yes	Yes, I currently receive care at a specialist ataxia centre [please proceed to question 23f]	C	C	C	A	C	C	C
208	Yes, I am the person with ataxia		Yes	Yes	Cerebellar ataxia (unknown cause)		Unsure		60–80	Female															None					None	4 to 5	More than 5	None	None	None	None	None	None		Yes	Yes	Yes, I currently receive care at a specialist ataxia centre [please proceed to question 23f]	D	D	D	D	D	D	D
209	Yes, I am the person with ataxia		Yes	Yes	Cerebellar ataxia (unknown cause)		Unsure	I completed a genetics and blood test at Queen`s Square hospital London also a muscle test, I think it was in 2017	60–80	Male															None														I go to see my doctor if anything is bothering me	No	Yes	Yes, I currently receive care at a specialist ataxia centre [please proceed to question 23f]
210	Yes, I am the person with ataxia		Yes	Yes	Cerebellar ataxia (unknown cause)	Cerebellar ataxia	No	I am still undergoing genetic testing.	60–80	Female																	Not sure		Not sure	None	None	1	None	None	1	None	1	None		No	Yes	Yes, I currently receive care at a specialist ataxia centre [please proceed to question 23f]	C	D	D	C	C	C	C
211	Yes, I am the person with ataxia		Yes	Yes	Cerebellar ataxia (unknown cause)		Yes, I have a genetic confirmation of my diagnosis e.g. spinocerebellar ataxia type 1 (SCA1) [Please specify in the box below]	SCA28	30–59	Male															None					None	2	1	None	None	None	None	None	2		No	Yes	Yes, I currently receive care at a specialist ataxia centre [please proceed to question 23f]	D	C	C	C	C	A	B
212			Yes	Yes	Cerebellar ataxia (unknown cause)		No		30–59	Female																Other [Please specify in the box below]			polymyalgia	1	1	2	None	None	None	None	None	1		No	Yes	Yes, I currently receive care at a specialist ataxia centre [please proceed to question 23f]	A	C	C	A	C	B	C
213	Yes, I am the person with ataxia		Yes	Yes	Cerebellar ataxia (unknown cause)		Yes, I have a genetic confirmation of my diagnosis e.g. spinocerebellar ataxia type 1 (SCA1) [Please specify in the box below]		30–59	Female												Hemiplegia (paralysis of one side of the body)								None	None	1	None	None	1	None	1	More than 5	Stomach gastro	No	Yes	Yes, I currently receive care at a specialist ataxia centre [please proceed to question 23f]	D	D	D	A	D	A	A
214	Yes, I am the person with ataxia		Yes	Yes	Cerebellar ataxia (unknown cause)	Why is gluten ataxia not here. Why is auto immune ataxia not included?	No		60–80	Female																Other [Please specify in the box below]			vitilgo	1	None	1	None	None	None	None	None	None		No	Yes	Yes, I currently receive care at a specialist ataxia centre [please proceed to question 23f]	C	C	C	C	C	C	A
215	Yes, I am the person with ataxia		Yes	Yes	Cerebellar ataxia (unknown cause)		No		60–80	Female																			Fibromyalgia and nystagmus	3	None	1	None	None	None	None	None	None		No	Yes	Yes, I currently receive care at a specialist ataxia centre [please proceed to question 23f]	A	C	C	A	C	A	C
216	Yes, I am the person with ataxia		Yes	Yes	Cerebellar ataxia (unknown cause)		No		30–59	Female																Other [Please specify in the box below]			Brain lesions(mainly fronto-parietal) -cognitive impairments. Hypothyroidism.	3	None	None	None	1	2	None	2	1	Neuro-Otology	Yes	Yes	Yes, I currently receive care at a specialist ataxia centre [please proceed to question 23f]	D	D	D	D	C	A	A
217	Yes, I am the person with ataxia		Yes	Yes	Cerebellar ataxia (unknown cause)		No	I am still waiting for a definitive diagnosis, I had genetic testing done last month	60–80	Female																Other [Please specify in the box below]			Osteoarthritis Asthma	4 to 5	None	2	None	None	None	None	1	None	Am finally seeing the incontinence service next month in spite of my neurologist requesting last June. I had to ask to see OT	No	Yes	Yes, I currently receive care at a specialist ataxia centre [please proceed to question 23f]				A	C	C	C
218	Yes, I am the person with ataxia		Yes	Yes	Cerebellar ataxia (unknown cause)		No		60–80	Male								Chronic obstructive pulmonary disease													None	2	None	None	None	None	None	None		No	Yes	Yes, I currently receive care at a specialist ataxia centre [please proceed to question 23f]	C	C	C	C	C	A	C
219	Yes, I am the person with ataxia		Yes	Yes	Do not wish to answer		Yes, I have other confirmation of my diagnosis e.g. gluten ataxia [Please specify in the box below]		30–59	Female															None					1	None	2	None	None	None	None	None	None		No	Yes	Yes, I currently receive care at a specialist ataxia centre [please proceed to question 23f]	C	C	C	C	C	D	C
220	Yes, I am the person with ataxia		Yes	Yes	Episodic ataxia		No		80+	Male																Other [Please specify in the box below]			itp	None		1		2	1	None	None	None		No	Yes	Yes, I currently receive care at a specialist ataxia centre [please proceed to question 23f]
221	Yes, I am the person with ataxia		Yes	Yes	Episodic ataxia		No	Had a few genetic test nothing found so far.	30–59	Female																Other [Please specify in the box below]			Migraine	More than 5	1	None	None	None	2	None	None	1	ENT	Yes	Yes	Yes, I currently receive care at a specialist ataxia centre [please proceed to question 23f]	A	A	A	A	B	C	A
222	Yes, I am the person with ataxia		Yes	Yes	Episodic ataxia		No		30–59	Female															None					4 to 5	More than 5	More than 5	None	None	More than 5	None	More than 5	None		No	Yes	Yes, I currently receive care at a specialist ataxia centre [please proceed to question 23f]
223	No, I am completing it on behalf of the person with ataxia		Yes	Yes	Friedreich’s ataxia		Yes, I have a genetic confirmation of my diagnosis e.g. spinocerebellar ataxia type 1 (SCA1) [Please specify in the box below]		16–29	Female																Other [Please specify in the box below]			Scoliosis and cardiomyopathy	None	2	1	None	None	None	None	None	1	Gynae	No	Yes	Yes, I currently receive care at a specialist ataxia centre [please proceed to question 23f]	A	A	A	A	E	A	B
224	Yes, I am the person with ataxia		Yes	Yes	Friedreich’s ataxia		Yes, I have a genetic confirmation of my diagnosis e.g. spinocerebellar ataxia type 1 (SCA1) [Please specify in the box below]		30–59	Male															None					None	None	1	None	None	None	None	None	None		No	Yes	Yes, I currently receive care at a specialist ataxia centre [please proceed to question 23f]	C	A	A	C	C	C	C
225	Yes, I am the person with ataxia		Yes	Yes	Friedreich’s ataxia		Yes, I have a genetic confirmation of my diagnosis e.g. spinocerebellar ataxia type 1 (SCA1) [Please specify in the box below]	FA	30–59	Female															None					3	3	More than 5		3	More than 5	1	More than 5	None		Yes	Yes	Yes, I currently receive care at a specialist ataxia centre [please proceed to question 23f]	A	A	A	C	C	A	C
226	Yes, I am the person with ataxia		Yes	Yes	Inherited cerebellar ataxia		Yes, I have a genetic confirmation of my diagnosis e.g. spinocerebellar ataxia type 1 (SCA1) [Please specify in the box below]	Sca 6	80+	Female																	Not sure			None	None	None	None	None	None	None	None	None		No	Yes	Yes, I currently receive care at a specialist ataxia centre [please proceed to question 23f]	D	C	C	C	C	B	D
227			Yes	Yes	Inherited cerebellar ataxia		Unsure	Diagnosis So long ago. Detail forgotten approx 1986, slow developing so worked until retired now in wheelchair	80+	Female		Liver disease	Malignancy (cancer)																			1					4 to 5		breast cancer twice	No	Yes	Yes, I currently receive care at a specialist ataxia centre [please proceed to question 23f]
228	Yes, I am the person with ataxia		Yes	Yes	Inherited cerebellar ataxia		Yes, I have a genetic confirmation of my diagnosis e.g. spinocerebellar ataxia type 1 (SCA1) [Please specify in the box below]	I have genetic confirmation of my diagnosis e.g. spinocerebellar ataxia type 2 (SCA2)	60–80	Female			Malignancy (cancer)																Breast cancer three years ago			1								No	Yes	Yes, I currently receive care at a specialist ataxia centre [please proceed to question 23f]
229	Yes, I am the person with ataxia		Yes	Yes	Inherited cerebellar ataxia		No		30–59	Male															None					None	None	1	None	None	None	None	None	None		No	Yes	Yes, I currently receive care at a specialist ataxia centre [please proceed to question 23f]	C	C	C	C	C	C	C
230	Yes, I am the person with ataxia		Yes	Yes	Inherited cerebellar ataxia	SCA 1	Yes, I have a genetic confirmation of my diagnosis e.g. spinocerebellar ataxia type 1 (SCA1) [Please specify in the box below]		60–80	Female															None							1								No	Yes	Yes, I currently receive care at a specialist ataxia centre [please proceed to question 23f]	B	C	C	B	E	A	C
231	Yes, I am the person with ataxia		Yes	Yes	Inherited cerebellar ataxia		Yes, I have a genetic confirmation of my diagnosis e.g. spinocerebellar ataxia type 1 (SCA1) [Please specify in the box below]		60–80	Male															None							None								No	Yes	Yes, I currently receive care at a specialist ataxia centre [please proceed to question 23f]
232	No, I am completing it on behalf of the person with ataxia		Yes	Yes	Inherited cerebellar ataxia	AOA2	Yes, I have a genetic confirmation of my diagnosis e.g. spinocerebellar ataxia type 1 (SCA1) [Please specify in the box below]	AOA2. Diagnosis by Dr Talbot, Andrea Nemeth at Oxford	30–59	Male															None							More than 5			More than 5					No	Yes	Yes, I currently receive care at a specialist ataxia centre [please proceed to question 23f]	C	C	C	B	C	B	C
233	Yes, I am the person with ataxia		Yes	Yes	Inherited cerebellar ataxia		Yes, I have a genetic confirmation of my diagnosis e.g. spinocerebellar ataxia type 1 (SCA1) [Please specify in the box below]		30–59	Male															None					None	None	2	None	None	More than 5	None	None	None		No	Yes	Yes, I currently receive care at a specialist ataxia centre [please proceed to question 23f]
234	Yes, I am the person with ataxia		Yes	Yes	Inherited cerebellar ataxia		Yes, I have a genetic confirmation of my diagnosis e.g. spinocerebellar ataxia type 1 (SCA1) [Please specify in the box below]	SCA6	30–59	Male															None					None	None	None	None	None	None	None	None	None		No	Yes	Yes, I currently receive care at a specialist ataxia centre [please proceed to question 23f]	C	C	C	C	C	C	C
235	Yes, I am the person with ataxia		Yes	Yes	Inherited cerebellar ataxia		Yes, I have a genetic confirmation of my diagnosis e.g. spinocerebellar ataxia type 1 (SCA1) [Please specify in the box below]	sca6	30–59	Female																			no	1	None	1	None	None	1	None	1	None		No	Yes	Yes, I currently receive care at a specialist ataxia centre [please proceed to question 23f]	C	C	C	A	C	A	B
236	Yes, I am the person with ataxia		Yes	Yes	Inherited cerebellar ataxia	I have SCA1 off my Dad, I annually visit the London Ataxia Centre	Yes, I have a genetic confirmation of my diagnosis e.g. spinocerebellar ataxia type 1 (SCA1) [Please specify in the box below]		30–59	Female															None					None	None	1	None	None	4 to 5	1	1	None		No	Yes	Yes, I currently receive care at a specialist ataxia centre [please proceed to question 23f]	C	C	C	C	A	A	C
237	Yes, I am the person with ataxia		Yes	Yes	Inherited cerebellar ataxia		Yes, I have a genetic confirmation of my diagnosis e.g. spinocerebellar ataxia type 1 (SCA1) [Please specify in the box below]		30–59	Male																				None	1	1	None	None	More than 5	None	None	None		No	Yes	Yes, I currently receive care at a specialist ataxia centre [please proceed to question 23f]	C	C	C	C	C	C	C
238	Yes, I am the person with ataxia		Yes	Yes	Inherited cerebellar ataxia	Idiopathic	No	But my brother has had a genetic test, so I assume that I have the same ataxia - idiopathic - as he does, as it was inherited through our father.	60–80	Male																Other [Please specify in the box below]			Underactive thyroid	None	None	None	None	None	None	None	None	None		No	Yes	Yes, I currently receive care at a specialist ataxia centre [please proceed to question 23f]	C	C	C	C	C	C	C
239	Yes, I am the person with ataxia		Yes	Yes	Inherited cerebellar ataxia		Yes, I have a genetic confirmation of my diagnosis e.g. spinocerebellar ataxia type 1 (SCA1) [Please specify in the box below]		80+	Female								Chronic obstructive pulmonary disease								Other [Please specify in the box below]									1		1	1		No	Yes	Yes, I currently receive care at a specialist ataxia centre [please proceed to question 23f]	D	D	D	D	C	A	A
240	Yes, I am the person with ataxia		Yes	Yes	Inherited cerebellar ataxia		No	I have genetic Spinocerebellar Ataxia, but I don't know which SCA number.	60–80	Male																Other [Please specify in the box below]			I also have Crohn's Disease and Hypertension	None	1	1	None	None	None	None	None	None		Yes	Yes	Yes, I currently receive care at a specialist ataxia centre [please proceed to question 23f]	C	C	C	C	C	A	A
241	Yes, I am the person with ataxia		Yes	Yes	Inherited cerebellar ataxia		Unsure		30–59	Female															None					None	None	1	None	None	More than 5	None	None	None		No	Yes	Yes, I currently receive care at a specialist ataxia centre [please proceed to question 23f]	B	C	C	C	C	C	C
242	Yes, I am the person with ataxia		Yes	Yes	Inherited cerebellar ataxia	Sca 6	Yes, I have a genetic confirmation of my diagnosis e.g. spinocerebellar ataxia type 1 (SCA1) [Please specify in the box below]	SCA 6	30–59	Female															None					None	None	1	None	None	More than 5	None	None	None		No	Yes	Yes, I currently receive care at a specialist ataxia centre [please proceed to question 23f]	C	C	C	C	C	C	A
243	Yes, I am the person with ataxia		Yes	Yes	Inherited cerebellar ataxia		Yes, I have a genetic confirmation of my diagnosis e.g. spinocerebellar ataxia type 1 (SCA1) [Please specify in the box below]	SPG7	30–59	Male																Other [Please specify in the box below]			near sight is being monitored by the eye ckinic at the hospital - referred there by an optician	None	None	1	1	None	More than 5	None	None	1		No	Yes	Yes, I currently receive care at a specialist ataxia centre [please proceed to question 23f]	C	C	C	C	C	A	B
244	Yes, I am the person with ataxia		Yes	Yes	Inherited cerebellar ataxia	SCA3	Yes, I have a genetic confirmation of my diagnosis e.g. spinocerebellar ataxia type 1 (SCA1) [Please specify in the box below]	SCA3	60–80	Male			Malignancy (cancer)													Other [Please specify in the box below]			IBS, Enlarged Prostate	None	None	2	None	None	4 to 5	1	3	4 to 5	Ophthalmologist Uro - Neurolgist (Urology for urgency) Audiology	No	Yes	Yes, I currently receive care at a specialist ataxia centre [please proceed to question 23f]					B	C	A
245	Yes, I am the person with ataxia		Yes	Yes	Inherited cerebellar ataxia	SCA6	Yes, I have a genetic confirmation of my diagnosis e.g. spinocerebellar ataxia type 1 (SCA1) [Please specify in the box below]	SCA6	30–59	Male															None					None	None	1	None	None	None	None	None	None		No	Yes	Yes, I currently receive care at a specialist ataxia centre [please proceed to question 23f]	C	C	C	C	C	C	A
246	No, I am completing it on behalf of the person with ataxia		Yes	Yes	Inherited cerebellar ataxia		Yes, I have a genetic confirmation of my diagnosis e.g. spinocerebellar ataxia type 1 (SCA1) [Please specify in the box below]	SCA6	60–80	Female			Malignancy (cancer)																	None	None	1	None	None	None	None	None	2	Mr J Rubin-ENT Dr Cordivari	No	Yes	Yes, I currently receive care at a specialist ataxia centre [please proceed to question 23f]	C	C	C	C	C	B	B
247	Yes, I am the person with ataxia		Yes	Yes	Inherited cerebellar ataxia		Yes, I have a genetic confirmation of my diagnosis e.g. spinocerebellar ataxia type 1 (SCA1) [Please specify in the box below]	SCA6	30–59	Female															None					None	None	2	None	None	None	None	None	None		No	Yes	Yes, I currently receive care at a specialist ataxia centre [please proceed to question 23f]	C	C	C	C	C	C	C
248	Yes, I am the person with ataxia		Yes	Yes	Not known	I am interested in the cause of my ataxia, I really would like to know if it is heredity or acquired.	No	I had a brain mri taken at NHNN Queen Square, London on October 24' 2018. I received a diagnosis by post, which stated progressive ataxia, small vessel disease and volume loss. I have an appointment in clinic on May 9' 2019. Hopefully we will be able to discuss this in more detail then.	60–80	Female																			My G.P. asked me to stop taking perphenazine (fentazin) as it was not being manufactured any more as it was an old drug. I had been taking it for 38yrs. I took 2mg twice a day. I stopped taking the evening ones that day. I saw my G.P. again on 2nd September 2013. I told him i felt confident enough to stop the morning ones too. I also left off taking procycldine which were prescribed for me a coup…	None	None	None	None	None	2	None	1			No	Yes	Yes, I currently receive care at a specialist ataxia centre [please proceed to question 23f]	A	A	A	A			A
250	Yes, I am the person with ataxia		Yes	Yes	Not known		No		30–59	Male															None					None	None	1	None	None	None	None	None	None		No	Yes	Yes, I currently receive care at a specialist ataxia centre [please proceed to question 23f]	C	C	C	C	C	C	C
251	Yes, I am the person with ataxia		Yes	Yes	Not known		No		30–59	Male																			episodic hemiplegic mìgŕaine	None	None	1	None	1	None	None	None	None		No	Yes	Yes, I currently receive care at a specialist ataxia centre [please proceed to question 23f]	C	C	C	B	B	B	C
252	No, I am completing it on behalf of the person with ataxia		Yes	Yes	Not known		No		60–80	Female											Dementia or Alzheimer’s disease									None	None	None	None	None	3	None	None	None		No	Yes	Yes, I currently receive care at a specialist ataxia centre [please proceed to question 23f]	C	D	D	D	C	D	D
253	Yes, I am the person with ataxia		Yes	Yes	Not known		No		30–59	Female																Other [Please specify in the box below]			? Menieres disease	2	None	1	None	None	None	None	None	2		No	Yes	Yes, I currently receive care at a specialist ataxia centre [please proceed to question 23f]	A	C	C	C	B	A	A
254	Yes, I am the person with ataxia		Yes	Yes	Other [Please specify in the box below]	genetic recessive ataxia, due to mutation of gene ANO1O	Yes, I have a genetic confirmation of my diagnosis e.g. spinocerebellar ataxia type 1 (SCA1) [Please specify in the box below]		30–59	Female															None					None	None	2	None	None	2	None	None	None		No	Yes	Yes, I currently receive care at a specialist ataxia centre [please proceed to question 23f]	C	C	C	C	C	B	C
255	Yes, I am the person with ataxia		Yes	Yes	Other [Please specify in the box below]	Gluten ataxia	Yes, I have other confirmation of my diagnosis e.g. gluten ataxia [Please specify in the box below]		60–80	Female															None					None	1	1	None	None	None	None	None	None		No	Yes	Yes, I currently receive care at a specialist ataxia centre [please proceed to question 23f]	C	C	C	C	C	C	C
256	Yes, I am the person with ataxia		Yes	Yes	Other [Please specify in the box below]	The type I have is SCA 9	Unsure		60–80	Female																	Not sure					1			More than 5					Yes	Yes	Yes, I currently receive care at a specialist ataxia centre [please proceed to question 23f]	D	D	D	D	D	A	D
257	Yes, I am the person with ataxia		Yes	Yes	Other [Please specify in the box below]	SPG7	Yes, I have a genetic confirmation of my diagnosis e.g. spinocerebellar ataxia type 1 (SCA1) [Please specify in the box below]	Diagnosed with SPG7 October 2017	60–80	Male															None					Cannot recall	None	1	None	None	None	None	None	None		No	Yes	Yes, I currently receive care at a specialist ataxia centre [please proceed to question 23f]
258	No, I am completing it on behalf of the person with ataxia		Yes	Yes	Other [Please specify in the box below]	Sensory Ataxia SANDO (PolG related)	Yes, I have a genetic confirmation of my diagnosis e.g. spinocerebellar ataxia type 1 (SCA1) [Please specify in the box below]	Sensory Ataxia SANDO (Pol G related)	30–59	Male																			No	1	None	1	1	None	1	None	More than 5		Thoracic clinic, opthalmologist,	Yes	Yes	Yes, I currently receive care at a specialist ataxia centre [please proceed to question 23f]		A	A			A
259	Yes, I am the person with ataxia		Yes	Yes	Other [Please specify in the box below]	Gluten ataxia	Yes, I have other confirmation of my diagnosis e.g. gluten ataxia [Please specify in the box below]	diagnosed as type 1 refractory coeliacs disease, but no symptoms. Gluten ataxia confirmed by Prof. Hadjivassilliou at Royal Hallamshire.	30–59	Female																				None		1	None	None	None	None	None	None		Yes	Yes	Yes, I currently receive care at a specialist ataxia centre [please proceed to question 23f]						A
260	Yes, I am the person with ataxia		Yes	Yes	Other [Please specify in the box below]	ARSACS	Yes, I have other confirmation of my diagnosis e.g. gluten ataxia [Please specify in the box below]	ARSACS	60–80	Male																	Not sure			None	None	2	None	None	None	None	1	None		No	Yes	Yes, I currently receive care at a specialist ataxia centre [please proceed to question 23f]	B	C	C	D	B	A	A
261	Yes, I am the person with ataxia		Yes	Yes	Other [Please specify in the box below]	HSP ataxia is a condition caused by this	Yes, I have a genetic confirmation of my diagnosis e.g. spinocerebellar ataxia type 1 (SCA1) [Please specify in the box below]	HSP	60–80	Male															None					None	None	1	None	None	None	1	None	None		No	Yes	Yes, I currently receive care at a specialist ataxia centre [please proceed to question 23f]	C	C	C	C	C	D	C
262	Yes, I am the person with ataxia		Yes	Yes	Other [Please specify in the box below]	Anti-GAD Cerebellar Ataxia	No	This was confirmed through blood tests and collection cerebrospinal fluid via a lumbar puncture (spinal tap) procedure, although I had further spinal tap in January requested by my Neurologist for procedural confirmation.	60–80	Male																Other [Please specify in the box below]			Familial/Sporadic Hemiplegic Migraine (Occasionally) Carpel tunnel syndrome (lower right limbs)	3	2	1			1		3			Yes	Yes	Yes, I currently receive care at a specialist ataxia centre [please proceed to question 23f]	C	C	C	C	C	C	C
263	Yes, I am the person with ataxia		Yes	Yes	Friedreich’s ataxia		Yes, I have other confirmation of my diagnosis e.g. gluten ataxia [Please specify in the box below]	Seen dr. Giunti	30–59	Male															None					1	More than 5	None	None	None	Cannot recall	Cannot recall	More than 5	None		No	Yes
264	Yes, I am the person with ataxia		Yes	Yes	Friedreich’s ataxia		Yes, I have a genetic confirmation of my diagnosis e.g. spinocerebellar ataxia type 1 (SCA1) [Please specify in the box below]	FA	30–59	Female																Other [Please specify in the box below]			Multiple sclerosis	None	None	1	None	1	More than 5	None	3	None	The a & e visit. I burned my leg, it wasn’t caused by my ataxia, but dropping food wouldn’t happen without my ataxia.	No	Yes
265	Yes, I am the person with ataxia		Yes	Yes	Inherited cerebellar ataxia		Yes, I have a genetic confirmation of my diagnosis e.g. spinocerebellar ataxia type 1 (SCA1) [Please specify in the box below]	SCA13	30–59	Female															None					1	None	None	None	None	1	None	1	None		No	Yes
266	No, I am completing it on behalf of the person with ataxia		Yes	Yes	Inherited cerebellar ataxia		Yes, I have a genetic confirmation of my diagnosis e.g. spinocerebellar ataxia type 1 (SCA1) [Please specify in the box below]	DRPLA	16–29	Male																Other [Please specify in the box below]			ASD		1	1	None	None	1	1	1	None		Yes		Yes, I currently receive care at a specialist ataxia centre [please proceed to question 23f]	B	C	C	C	C	A	B
267	Yes, I am the person with ataxia		Yes	Yes	Cerebellar ataxia (unknown cause)
268	Yes, I am the person with ataxia		Yes	Yes	Cerebellar ataxia (unknown cause)		No		30–59	Do not wish to answer															None
269	Yes, I am the person with ataxia		Yes	Yes	Cerebellar ataxia (unknown cause)
270	Yes, I am the person with ataxia		Yes	Yes	Cerebellar ataxia (unknown cause)
271	Yes, I am the person with ataxia		Yes	Yes	Do not wish to answer
272	Yes, I am the person with ataxia		Yes	Yes	Friedreich’s ataxia
273	No, I am completing it on behalf of the person with ataxia		Yes	Yes	Friedreich’s ataxia
274	Yes, I am the person with ataxia		Yes	Yes	Friedreich’s ataxia		Yes, I have a genetic confirmation of my diagnosis e.g. spinocerebellar ataxia type 1 (SCA1) [Please specify in the box below]		60–80	Female															None
275	Yes, I am the person with ataxia		Yes	Yes	Inherited cerebellar ataxia		No		30–59	Male
276	Yes, I am the person with ataxia		Yes	Yes	Inherited cerebellar ataxia		Yes, I have a genetic confirmation of my diagnosis e.g. spinocerebellar ataxia type 1 (SCA1) [Please specify in the box below]		30–59	Female															None
277	Yes, I am the person with ataxia		Yes	Yes	Other [Please specify in the box below]	Sando	Yes, I have a genetic confirmation of my diagnosis e.g. spinocerebellar ataxia type 1 (SCA1) [Please specify in the box below]		30–59	Female
278	Yes, I am the person with ataxia		Yes	Yes	Other [Please specify in the box below]	CA from long ago brain abscess	Yes, I have other confirmation of my diagnosis e.g. gluten ataxia [Please specify in the box below]	cerebellum ataxia	60–80	Female										Cerebrovascular accident or transient ischemic attack (stroke)						Other [Please specify in the box below]			diverticulitis
[truncated: 7 more columns]

## Sheet: Italy clean data
Respondent ID	Question 1: I confirm that I am (or the person I am completing this survey on behalf of is) aged 16 years or over, live(s) in Italy and wish(es) to proceed with this survey . Please check one:	Question 2: Please indicate whether you are the person living with ataxia or a person completing the survey on their behalf and representing patient’s view. Please check one:	Question 3: Have you or the person you are completing the survey on behalf of been diagnosed with ataxia by a healthcare professional? Please check one:	Question 4: What is your age? Please check one	Question 5: Which of the following best describes your gender? Please check one:	Question 6: Do you have any additional conditions, not related to your ataxia? Please check all that apply:																			Question 12:Which ataxia do you have? Please check one:		Question 15: Has your specific diagnosis of ataxia been confirmed e.g. through genetic testing? Please check one:		Questions 24: How many of the following types of appointments did you attend in the past year? Please check one p/line											Question 25: Have you ever been referred to/seen c/o specialist ataxia centres ( Florence, Messina, Milan, Naples, Siena, Rome, Turin)? Please check one	Question 45: Have you ever been referred for treatment of any of the following symptoms as a result of your ataxia? Please tick one box for each symptom. A. Yes, I have experienced this symptom and have been referred for its treatment B. No, I have experienced this symptom but have not been referred for treatment C. No, I have never experienced this symptom D. Unsure
	Response	Response	Response	Response	Response	Diabetes	Liver diseases	Cancer	HIV - AIDS	Chronic Kidney disease	Congestive Heart failure	Myocardial infarction	Chronic obstructive pulmonary disease (COPD)	Peripheral vascular disease	Cerebrovascular accident or transient ischemic attack (stroke)	Dementia or Alzheimer's disease	Psychiatric disorder ( Depression or any other)	Hemiplegia	Rheumatic or connective tissue disease	Peptic (stomach) ulcer disease	None	Other (please herebelow specify )	I am not sure	Please enter your answer here	Response	Please enter your response here	Response	Please enter your response here	General practitioner	Hospital outpatient clinic visits with a Neurologist (not at a specialist ataxia centre)	Specialist ataxia centre visits	Hospital inpatient stays: how many times	Hospital inpatient stays: how many nights	Accident & Emergency visits	Physiotherapist appointments	Speech and language therapist appointments	Occupational therapist appointments	Other consultant specialists (e.g. an ophthalmologist or an ear, nose and throat specialist)Please specify the consultant in the box below	Please enter your answer here	Response	Pain	Heart problems	Gastroenterological problems	Sexual dysfunction	Swallowing	Hearing problems	Eye symptoms	Sleep disturbances	Speech problems
2	YES	No, I complete the survey on behalf of the patient	Yes	16-29	Man																None				Friedreich’s ataxia		Yes, I have a genetic confirmation of my diagnosis e.g. Friedreich’s ataxia [Please specify in the box below]		1		1	1	5	0	0	0		0		Yes, I currently receive care at a specialist ataxia centre
3	YES	No, I complete the survey on behalf of the patient	Yes	30-59	Man																None				Friedreich’s ataxia		Yes, I have a genetic confirmation of my diagnosis e.g. Friedreich’s ataxia [Please specify in the box below]		2					1						Yes, I was seen at a specialist ataxia centre but no longer receive care there	No, I have experienced this symptom but have not been referred for treatment	Yes, I have experienced this symptom and have been referred for its treatment	No, I have experienced this symptom but have not been referred for treatment	No, I have experienced this symptom but have not been referred for treatment	Yes, I have experienced this symptom and have been referred for its treatment	No, I have experienced this symptom but have not been referred for treatment	No, I have experienced this symptom but have not been referred for treatment	No, I have experienced this symptom but have not been referred for treatment	No, I have experienced this symptom but have not been referred for treatment
4	YES	Yes, I am the ataxic patient	Yes	30-59	Man																None
5	YES	Yes, I am the ataxic patient	Yes	30-59	Woman	Diabetes					Heart failure													Epilepsy	Friedreich’s ataxia		Yes, I have a genetic confirmation of my diagnosis e.g. Friedreich’s ataxia [Please specify in the box below]
6	YES	No, I complete the survey on behalf of the patient	Yes	30-59	Man																None				Other [Please specify in the box below]	XANTHOMATOSIS CEREBROTENDINEUS	Yes, I have a genetic confirmation of my diagnosis e.g. Friedreich’s ataxia [Please specify in the box below]		1	1	1	0	0	0	10	0	0	0		Yes, I currently receive care at a specialist ataxia centre
7	YES	Yes, I am the ataxic patient	Yes	30-59	Man																None			None	Other [Please specify in the box below]	Cerebellar ataxia with ocular motor apraxia type1	Yes, I have a genetic confirmation of my diagnosis e.g. Friedreich’s ataxia [Please specify in the box below]		0	0	4	1	7	0	0	0		0		Yes, I currently receive care at a specialist ataxia centre	No, I have never experienced this symptom	No, I have never experienced this symptom	No, I have experienced this symptom but have not been referred for treatment	No, I have never experienced this symptom	No, I have never experienced this symptom	No, I have never experienced this symptom	No, I have never experienced this symptom	No, I have never experienced this symptom	No, I have never experienced this symptom
8	YES	Yes, I am the ataxic patient	Yes	30-59	Man																None				Other [Please specify in the box below]		Yes, I have other confirmation of my diagnosis e.g. celiac disease [Please specify in the box below]
9	YES	Yes, I am the ataxic patient	Yes	60-80	Woman			Cancer			Heart failure													Breast surgery	Cerebellar ataxia (unknown cause and not identified by genetic testing)		Unsure				0	0	0	0	2	3	6	1		Yes, I currently receive care at a specialist ataxia centre	Yes, I have experienced this symptom and have been referred for its treatment	Yes, I have experienced this symptom and have been referred for its treatment	Unsure	Unsure	Yes, I have experienced this symptom and have been referred for its treatment	Unsure	Yes, I have experienced this symptom and have been referred for its treatment	Yes, I have experienced this symptom and have been referred for its treatment	Yes, I have experienced this symptom and have been referred for its treatment
10	YES	No, I complete the survey on behalf of the patient	Yes	80	Man																None				Cerebellar ataxia (unknown cause and not identified by genetic testing)		Yes, I have other confirmation of my diagnosis e.g.celiac disease (Please specify in the box below)				2				50			14		No (please proceed to question 36)	No, I have never experienced this symptom	No, I have experienced this symptom but have not been referred for treatment	Yes, I have experienced this symptom and have been referred for its treatment	Yes, I have experienced this symptom and have been referred for its treatment	Yes, I have experienced this symptom and have been referred for its treatment	Yes, I have experienced this symptom and have been referred for its treatment	Yes, I have experienced this symptom and have been referred for its treatment	Yes, I have experienced this symptom and have been referred for its treatment	Yes, I have experienced this symptom and have been referred for its treatment
11	YES	No, I complete the survey on behalf of the patient	Yes	16-29	Man																	Other (please herebelow specify )		Epilepsy	Other [Please specify in the box below]	Pig Q gene	Yes, I have a genetic confirmation of my diagnosis e.g. Friedreich’s ataxia [Please specify in the box below]
12	YES	Yes, I am the ataxic patient	Yes	60-80	Woman																None				Not known			I'm waiting for results of genetic testing	4		2	1	13		30	10			Ophthalmologist	Yes, I currently receive care at a specialist ataxia centre	No, I have never experienced this symptom	No, I have never experienced this symptom	No, I have never experienced this symptom	No, I have never experienced this symptom	Yes, I have experienced this symptom and have been referred for its treatment	No, I have never experienced this symptom	Yes, I have experienced this symptom and have been referred for its treatment	No, I have never experienced this symptom	No, I have never experienced this symptom
13	YES	Yes, I am the ataxic patient	Yes	30-59	Man	Diabetes																			Inherited cerebellar ataxia (SCAs e.g. SCA1, SCA2, SCA3, etc.)		Yes, I have a genetic confirmation of my diagnosis e.g. Friedreich’s ataxia [Please specify in the box below]		0		0		0	2	6	6	0	1	Speech and language therapist	Yes, I currently receive care at a specialist ataxia centre	No, I have never experienced this symptom	No, I have never experienced this symptom	Unsure	Unsure	Yes, I have experienced this symptom and have been referred for its treatment	No, I have never experienced this symptom	No, I have never experienced this symptom	Unsure	Unsure
14	YES	Yes, I am the ataxic patient	Yes	30-59	Woman																None				Other [Please specify in the box below]	Holmes	Yes, I have a genetic confirmation of my diagnosis e.g. Friedreich’s ataxia [Please specify in the box below]		0	0	0	0	0	0	0	0	0	4		Yes, I currently receive care at a specialist ataxia centre
16	YES	Yes, I am the ataxic patient	Yes	30-59	Woman																None					SARA	Yes, I have other confirmation of my diagnosis e.g.celiac disease [Please specify in the box below]		0	0	2	0	0	0	3	1	0	0	Physiotherapist 3 times p/ week and Speech and language therapist once p/week	Yes, I currently receive care at a specialist ataxia centre	No, I have never experienced this symptom	No, I have never experienced this symptom	No, I have never experienced this symptom	No, I have never experienced this symptom	No, I have never experienced this symptom	No, I have never experienced this symptom	No, I have never experienced this symptom	No, I have never experienced this symptom	Yes, I have experienced this symptom and have been referred for its treatment
17	YES	Yes, I am the ataxic patient	Yes	30-59	Man																	Other (please herebelow specify )		slight ocular hypertension	Inherited cerebellar ataxia (SCAs e.g. SCA1, SCA2, SCA3, etc.)	SCA28	Yes, I have a genetic confirmation of my diagnosis e.g. Friedreich’s ataxia [Please specify in the box below]	SCA28 defined by genetic testing on 2016	0	2	0	0	0	0	0	0	0	0		Yes, I was seen at a specialist ataxia centre but no longer receive care there	No, I have never experienced this symptom	No, I have never experienced this symptom	No, I have never experienced this symptom	No, I have never experienced this symptom	No, I have never experienced this symptom	No, I have never experienced this symptom	Yes, I have experienced this symptom and have been referred for its treatment	No, I have never experienced this symptom	No, I have never experienced this symptom
18	YES	Yes, I am the ataxic patient	Yes	30-59	Woman																None				Other [Please specify in the box below]	Ataxia due to Stiffness	No		0	0	0	0		0	50	0	0	1	Ophthalmologist	Yes, I currently receive care at a specialist ataxia centre	Yes, I have experienced this symptom and have been referred for its treatment	No, I have never experienced this symptom	Yes, I have experienced this symptom and have been referred for its treatment	No, I have never experienced this symptom	Yes, I have experienced this symptom and have been referred for its treatment	Yes, I have experienced this symptom and have been referred for its treatment	Yes, I have experienced this symptom and have been referred for its treatment	Yes, I have experienced this symptom and have been referred for its treatment	Yes, I have experienced this symptom and have been referred for its treatment
19	YES	Yes, I am the ataxic patient	Yes	30-59	Woman																None
20	YES	Yes, I am the ataxic patient	Yes	30-59	Woman																None					Ataxia due to Stiffness	No				1									Yes, I currently receive care at a specialist ataxia centre	Yes, I have experienced this symptom and have been referred for its treatment	No, I have never experienced this symptom	No, I have experienced this symptom but have not been referred for treatment	Unsure	No, I have experienced this symptom but have not been referred for treatment	Yes, I have experienced this symptom and have been referred for its treatment	Yes, I have experienced this symptom and have been referred for its treatment	Yes, I have experienced this symptom and have been referred for its treatment	Yes, I have experienced this symptom and have been referred for its treatment
21	YES	Yes, I am the ataxic patient	Yes	30-59	Woman											Dementia or Alzheimer's disease					None					Ataxia due to Stiffness	No				1									Yes, I currently receive care at a specialist ataxia centre	Yes, I have experienced this symptom and have been referred for its treatment	Unsure	Unsure	Unsure	Unsure	Yes, I have experienced this symptom and have been referred for its treatment	Yes, I have experienced this symptom and have been referred for its treatment	Yes, I have experienced this symptom and have been referred for its treatment	Yes, I have experienced this symptom and have been referred for its treatment
22	YES	Yes, I am the ataxic patient	Yes	30-59	Man																None				Episodic ataxia		Yes, I have a genetic confirmation of my diagnosis e.g. Friedreich’s ataxia [Please specify in the box below]
23	YES	Yes, I am the ataxic patient	Yes	30-59	Woman																None				Friedreich’s ataxia		Yes, I have a genetic confirmation of my diagnosis e.g. Friedreich’s ataxia [Please specify in the box below]	Genetic testing
25	YES	Yes, I am the ataxic patient	Yes	30-59	Woman																None				Friedreich’s ataxia		Yes, I have a genetic confirmation of my diagnosis e.g. Friedreich’s ataxia [Please specify in the box below]
26	YES	Yes, I am the ataxic patient	Yes	30-59	Woman																None				Friedreich’s ataxia		Yes, I have a genetic confirmation of my diagnosis e.g. Friedreich’s ataxia [Please specify in the box below]			1								1		Yes, I was seen at a specialist ataxia centre but no longer receive care there	No, I have experienced this symptom but have not been referred for treatment	Yes, I have experienced this symptom and have been referred for its treatment	No, I have experienced this symptom but have not been referred for treatment	No, I have never experienced this symptom	No, I have never experienced this symptom	No, I have never experienced this symptom	No, I have never experienced this symptom	No, I have never experienced this symptom	No, I have never experienced this symptom
27	YES	No, I complete the survey on behalf of the patient	Yes	30-59	Woman						Heart failure														Friedreich’s ataxia		Yes, I have a genetic confirmation of my diagnosis e.g. Friedreich’s ataxia [Please specify in the box below]													Yes, I currently receive care at a specialist ataxia centre	Yes, I have experienced this symptom and have been referred for its treatment	Yes, I have experienced this symptom and have been referred for its treatment	No, I have never experienced this symptom	No, I have never experienced this symptom	Yes, I have experienced this symptom and have been referred for its treatment	Yes, I have experienced this symptom and have been referred for its treatment	Yes, I have experienced this symptom and have been referred for its treatment	No, I have never experienced this symptom	Yes, I have experienced this symptom and have been referred for its treatment
28	YES	Yes, I am the ataxic patient	Yes	30-59	Man																None					Inherited cerebellar ataxia SCA		Yes I got my diagnosis by genetic testing	0	1	1	2	0	0	0	0	0	0		Yes, I currently receive care at a specialist ataxia centre	No, I have never experienced this symptom	No, I have never experienced this symptom	No, I have never experienced this symptom	No, I have experienced this symptom but have not been referred for treatment	Yes, I have experienced this symptom and have been referred for its treatment	No, I have never experienced this symptom	No, I have never experienced this symptom	Yes, I have experienced this symptom and have been referred for its treatment	Yes, I have experienced this symptom and have been referred for its treatment
29	YES	Yes, I am the ataxic patient	Yes	30-59	Woman	Diabetes																			Friedreich’s ataxia		Yes, I have a genetic confirmation of my diagnosis e.g. Friedreich’s ataxia [Please specify in the box below]
30	YES	No, I complete the survey on behalf of the patient	Yes	60-80	Woman																				Cerebellar ataxia (unknown cause and not identified by genetic testing)		Yes, I have a genetic confirmation of my diagnosis e.g. Friedreich’s ataxia [Please specify in the box below]													No (please proceed to question 36)					Yes, I have experienced this symptom and have been referred for its treatment
31	YES	Yes, I am the ataxic patient	Yes	30-59	Woman																None				Friedreich’s ataxia		Yes, I have a genetic confirmation of my diagnosis e.g. Friedreich’s ataxia [Please specify in the box below]		spino		2	1	1							Yes, I currently receive care at a specialist ataxia centre
32	YES	Yes, I am the ataxic patient	Yes	60-80	Woman																	Other (please herebelow specify )		ARTERIAL hypertension	Friedreich’s ataxia		Yes, I have a genetic confirmation of my diagnosis e.g. Friedreich’s ataxia [Please specify in the box below]		4	0	0	1	30	0	50	50	0	5	Physiatrist 120 appointments - speech and language therapist 90 -urologist	Yes, I was seen at a specialist ataxia centre but no longer receive care there	Yes, I have experienced this symptom and have been referred for its treatment	No, I have never experienced this symptom	No, I have never experienced this symptom	No, I have never experienced this symptom	Yes, I have experienced this symptom and have been referred for its treatment	No, I have never experienced this symptom	No, I have never experienced this symptom	No, I have never experienced this symptom	Yes, I have experienced this symptom and have been referred for its treatment
33	YES	Yes, I am the ataxic patient	Yes	60-80	Man	Diabetes																			Inherited cerebellar ataxia (SCAs e.g. SCA1, SCA2, SCA3, etc.)		Yes, I have a genetic confirmation of my diagnosis e.g. Friedreich’s ataxia [Please specify in the box below]	TYPE 16						1						Yes, I was seen at a specialist ataxia centre but no longer receive care there	No, I have experienced this symptom but have not been referred for treatment	No, I have experienced this symptom but have not been referred for treatment	No, I have experienced this symptom but have not been referred for treatment	No, I have experienced this symptom but have not been referred for treatment	Yes, I have experienced this symptom and have been referred for its treatment	No, I have experienced this symptom but have not been referred for treatment	No, I have experienced this symptom but have not been referred for treatment	No, I have experienced this symptom but have not been referred for treatment	Yes, I have experienced this symptom and have been referred for its treatment
34	YES	No, I complete the survey on behalf of the patient	Yes	60-80	Man																None				Other [Please specify in the box below]	genetic ataxia POLRA3	Yes, I have a genetic confirmation of my diagnosis e.g. Friedreich’s ataxia [Please specify in the box below]	POLRA3			0	1	6	1	40	0	0	1	Angiologist	Yes, I currently receive care at a specialist ataxia centre	No, I have never experienced this symptom	No, I have never experienced this symptom	No, I have never experienced this symptom	No, I have never experienced this symptom	No, I have never experienced this symptom	No, I have never experienced this symptom	No, I have never experienced this symptom	No, I have never experienced this symptom	No, I have never experienced this symptom
35	YES	No, I complete the survey on behalf of the patient	Yes	30-59	Man	Diabetes					Heart failure													Diabetes and myocardiopathy	Friedreich’s ataxia		Yes, I have a genetic confirmation of my diagnosis e.g. Friedreich’s ataxia [Please specify in the box below]												Due to COVID no neurological appointment	Yes, I currently receive care at a specialist ataxia centre		Yes, I have experienced this symptom and have been referred for its treatment			Yes, I have experienced this symptom and have been referred for its treatment	Yes, I have experienced this symptom and have been referred for its treatment	Yes, I have experienced this symptom and have been referred for its treatment		Yes, I have experienced this symptom and have been referred for its treatment
36	YES	Yes, I am the ataxic patient	Yes	16-29	Woman																None				Friedreich’s ataxia		Yes, I have a genetic confirmation of my diagnosis e.g. Friedreich’s ataxia [Please specify in the box below]	Friedreich’s ataxia	0	0	1	0	0	0	0	1	0	1	Cardiologist	Yes, I currently receive care at a specialist ataxia centre	No, I have never experienced this symptom	Yes, I have experienced this symptom and have been referred for its treatment	No, I have never experienced this symptom	No, I have never experienced this symptom	No, I have never experienced this symptom	No, I have experienced this symptom but have not been referred for treatment	Yes, I have experienced this symptom and have been referred for its treatment	No, I have experienced this symptom but have not been referred for treatment	Yes, I have experienced this symptom and have been referred for its treatment
37	YES	Yes, I am the ataxic patient	Yes	30-59	Man																None				Cerebellar ataxia (unknown cause and not identified by genetic testing)		No				3				10		3			No (please proceed to question 36)
38	YES	Yes, I am the ataxic patient	Yes	30-59	Woman																None				Friedreich’s ataxia		Yes, I have a genetic confirmation of my diagnosis e.g. Friedreich’s ataxia [Please specify in the box below]	Yes Friedreich’s ataxia	0	0	1	0	0	0	1	0	0	1	Orthopedist	Yes, I currently receive care at a specialist ataxia centre	No, I have experienced this symptom but have not been referred for treatment	No, I have never experienced this symptom	No, I have experienced this symptom but have not been referred for treatment	No, I have never experienced this symptom	No, I have experienced this symptom but have not been referred for treatment	No, I have experienced this symptom but have not been referred for treatment	No, I have never experienced this symptom	No, I have never experienced this symptom	No, I have never experienced this symptom
40	YES	Yes, I am the ataxic patient	Yes	30-59	Woman																None				Inherited cerebellar ataxia (SCAs e.g. SCA1, SCA2, SCA3, etc.)		Yes, I have a genetic confirmation of my diagnosis e.g. Friedreich’s ataxia [Please specify in the box below]		2			0	0	0	4	2			I attend a daily association and there twice p/week physiotherapy with a U.I.L.D.M. physiotherapist and one p/month speech and language therapy	Yes, I was seen at a specialist ataxia centre but no longer receive care there	No, I have experienced this symptom but have not been referred for treatment	No, I have never experienced this symptom		No, I have never experienced this symptom	No, I have experienced this symptom but have not been referred for treatment	No, I have never experienced this symptom	No, I have never experienced this symptom	No, I have never experienced this symptom	Yes, I have experienced this symptom and have been referred for its treatment
41	YES	Yes, I am the ataxic patient	Yes	16-29	Woman																None				Friedreich’s ataxia		Yes, I have a genetic confirmation of my diagnosis e.g. Friedreich’s ataxia [Please specify in the box below]
42	YES	Yes, I am the ataxic patient	Yes	60-80	Man																	Other (please herebelow specify )		Left leg amputation and arthroplasty
43	YES	Yes, I am the ataxic patient	Yes	16-29	Woman																None				Friedreich’s ataxia		Yes, I have a genetic confirmation of my diagnosis e.g. Friedreich’s ataxia [Please specify in the box below]		1	1	1	1	27	0	1	0	I don't know			Yes, I currently receive care at a specialist ataxia centre	Yes, I have experienced this symptom and have been referred for its treatment	No, I have never experienced this symptom	Yes, I have experienced this symptom and have been referred for its treatment	No, I have never experienced this symptom	No, I have experienced this symptom but have not been referred for treatment	Yes, I have experienced this symptom and have been referred for its treatment	No, I have experienced this symptom but have not been referred for treatment	No, I have never experienced this symptom	Yes, I have experienced this symptom and have been referred for its treatment
44	YES	Yes, I am the ataxic patient	Yes	30-59	Woman																None				Friedreich’s ataxia		Yes, I have a genetic confirmation of my diagnosis e.g. Friedreich’s ataxia [Please specify in the box below]				0									Yes, I currently receive care at a specialist ataxia centre	No, I have never experienced this symptom	No, I have never experienced this symptom	No, I have never experienced this symptom	No, I have never experienced this symptom	No, I have experienced this symptom but have not been referred for treatment	No, I have experienced this symptom but have not been referred for treatment	No, I have experienced this symptom but have not been referred for treatment	Yes, I have experienced this symptom and have been referred for its treatment	No, I have experienced this symptom but have not been referred for treatment
45	YES	Yes, I am the ataxic patient	Yes	16-29	Woman																None				Friedreich’s ataxia		Yes, I have a genetic confirmation of my diagnosis e.g. Friedreich’s ataxia [Please specify in the box below]		0	0	1	0	0	0	10	1	10	3		No (please proceed to question 36)	No, I have never experienced this symptom	No, I have never experienced this symptom	No, I have never experienced this symptom	Yes, I have experienced this symptom and have been referred for its treatment	Yes, I have experienced this symptom and have been referred for its treatment	No, I have never experienced this symptom	Yes, I have experienced this symptom and have been referred for its treatment	No, I have never experienced this symptom	Yes, I have experienced this symptom and have been referred for its treatment
46	YES	Yes, I am the ataxic patient	Yes	30-59	Man																None				Friedreich’s ataxia		Yes, I have a genetic confirmation of my diagnosis e.g. Friedreich’s ataxia [Please specify in the box below]		2	2	2	0	0	0	2	2				Yes, I currently receive care at a specialist ataxia centre	No, I have never experienced this symptom	No, I have never experienced this symptom	No, I have experienced this symptom but have not been referred for treatment	No, I have never experienced this symptom	No, I have experienced this symptom but have not been referred for treatment	No, I have never experienced this symptom	No, I have never experienced this symptom	No, I have never experienced this symptom	No, I have experienced this symptom but have not been referred for treatment
47	YES	Yes, I am the ataxic patient	Yes	30-59	Man																None				Friedreich’s ataxia		Yes, I have a genetic confirmation of my diagnosis e.g. Friedreich’s ataxia [Please specify in the box below]		1	1	0	0	0	0	30	4	0	1		Yes, I currently receive care at a specialist ataxia centre
48	YES	Yes, I am the ataxic patient	Yes	30-59	Man																	Other (please herebelow specify )		Epilepsy	Inherited cerebellar ataxia (SCAs e.g. SCA1, SCA2, SCA3, etc.)		No		0	0	1	0	0	2	40	0	0	2	Urologist e Neurologist epilepsy specialist	No (please proceed to question 36)	No, I have never experienced this symptom	No, I have never experienced this symptom	No, I have never experienced this symptom	No, I have never experienced this symptom	No, I have experienced this symptom but have not been referred for treatment	No, I have never experienced this symptom	No, I have never experienced this symptom	No, I have never experienced this symptom	Yes, I have experienced this symptom and have been referred for its treatment
50	YES		Yes	16-29	Woman																None				Cerebellar ataxia (unknown cause and not identified by genetic testing)		Yes, I have a genetic confirmation of my diagnosis e.g. Friedreich’s ataxia [Please specify in the box below]
52	YES	Yes, I am the ataxic patient	Yes	30-59	Woman																None					Aved	Yes, I have a genetic confirmation of my diagnosis e.g. Friedreich’s ataxia [Please specify in the box below]													Yes, I was seen at a specialist ataxia centre but no longer receive care there
53	YES	Yes, I am the ataxic patient	Yes	30-59	Man																None				Friedreich’s ataxia		Yes, I have a genetic confirmation of my diagnosis e.g. Friedreich’s ataxia [Please specify in the box below]	Dna screening	0	0	1	0	0	0	I don't know	0	0	2	Physiotherapy 3 times p/week	Yes, I currently receive care at a specialist ataxia centre	Yes, I have experienced this symptom and have been referred for its treatment	No, I have never experienced this symptom	No, I have never experienced this symptom	No, I have never experienced this symptom	Yes, I have experienced this symptom and have been referred for its treatment	Yes, I have experienced this symptom and have been referred for its treatment	No, I have experienced this symptom but have not been referred for treatment	No, I have never experienced this symptom	Yes, I have experienced this symptom and have been referred for its treatment
54	YES	No, I complete the survey on behalf of the patient	Yes	60-80	Man																None								1	1	0	0	0	0	2	0	0	1	Ophthalmologist	Yes, I was seen at a specialist ataxia centre but no longer receive care there	No, I have never experienced this symptom	No, I have never experienced this symptom	No, I have never experienced this symptom	No, I have never experienced this symptom	No, I have experienced this symptom but have not been referred for treatment	No, I have experienced this symptom but have not been referred for treatment	No, I have experienced this symptom but have not been referred for treatment	No, I have experienced this symptom but have not been referred for treatment	No, I have experienced this symptom but have not been referred for treatment
55	YES	Yes, I am the ataxic patient	Yes	30-59	Man																		I am not sure		Inherited cerebellar ataxia (SCAs e.g. SCA1, SCA2, SCA3, etc.)		Yes, I have other confirmation of my diagnosis (e.g.celiac disease)				1									Yes, I currently receive care at a specialist ataxia centre	No, I have never experienced this symptom	No, I have never experienced this symptom	Yes, I have experienced this symptom and have been referred for its treatment	No, I have never experienced this symptom	No, I have never experienced this symptom	No, I have never experienced this symptom	Yes, I have experienced this symptom and have been referred for its treatment	No, I have never experienced this symptom	Yes, I have experienced this symptom and have been referred for its treatment
56	YES	Yes, I am the ataxic patient	Yes	30-59	Woman						Heart failure						Psychiatric disorder ( Depression or any other)					Other (please herebelow specify )		Lung failure- Hamartoma	Not known		No	My ataxa type is still unknown	0	0	2	0	0	0	0	0	0	1	Ophthalmologist	Yes, I currently receive care at a specialist ataxia centre	No, I have experienced this symptom but have not been referred for treatment	Yes, I have experienced this symptom and have been referred for its treatment	No, I have never experienced this symptom	No, I have experienced this symptom but have not been referred for treatment	Yes, I have experienced this symptom and have been referred for its treatment	Yes, I have experienced this symptom and have been referred for its treatment	Yes, I have experienced this symptom and have been referred for its treatment	Yes, I have experienced this symptom and have been referred for its treatment	No, I have never experienced this symptom
57	YES	Yes, I am the ataxic patient	Yes	30-59	Man																	Other (please herebelow specify )		Glaucoma	Friedreich’s ataxia		Yes, I have a genetic confirmation of my diagnosis e.g. Friedreich’s ataxia [Please specify in the box below]				1			0	50	0	5	2	Ophthalmologist	Yes, I currently receive care at a specialist ataxia centre						Yes, I have experienced this symptom and have been referred for its treatment	Yes, I have experienced this symptom and have been referred for its treatment
58	YES	Yes, I am the ataxic patient	Yes	60-80	Man																				Other [Please specify in the box below]	Cerebellar ataxia identified on 2018 by genetic testing SCAR8	Yes, I have a genetic confirmation of my diagnosis e.g. Friedreich’s ataxia [Please specify in the box below]	Cerebellar ataxia identified on 2018 by genetic testing SCAR8
59	YES	No, I complete the survey on behalf of the patient	Yes	16-29	Man																None				Friedreich’s ataxia		Yes, I have a genetic confirmation of my diagnosis e.g. Friedreich’s ataxia [Please specify in the box below]		0	1	2				50			1		Yes, I currently receive care at a specialist ataxia centre	No, I have experienced this symptom but have not been referred for treatment	No, I have experienced this symptom but have not been referred for treatment	No, I have experienced this symptom but have not been referred for treatment	No, I have experienced this symptom but have not been referred for treatment	No, I have experienced this symptom but have not been referred for treatment	No, I have experienced this symptom but have not been referred for treatment	No, I have experienced this symptom but have not been referred for treatment	No, I have experienced this symptom but have not been referred for treatment	No, I have experienced this symptom but have not been referred for treatment
60	YES	Yes, I am the ataxic patient	Yes	60-80	Woman																None					Secondary acquired ataxia	No					1
61	YES	Yes, I am the ataxic patient	Yes	30-59	Woman																				Cerebellar ataxia (unknown cause and not identified by genetic testing)		Unsure													Yes, I was seen at a specialist ataxia centre but no longer receive care there	No, I have never experienced this symptom	No, I have never experienced this symptom	No, I have never experienced this symptom	No, I have experienced this symptom but have not been referred for treatment	No, I have experienced this symptom but have not been referred for treatment	No, I have never experienced this symptom	Yes, I have experienced this symptom and have been referred for its treatment	No, I have never experienced this symptom	No, I have never experienced this symptom
62	YES	Yes, I am the ataxic patient	Yes	30-59	Man																None				Inherited cerebellar ataxia (SCAs e.g. SCA1, SCA2, SCA3, etc.)		Yes, I have a genetic confirmation of my diagnosis e.g. Friedreich’s ataxia [Please specify in the box below]		2	0	2								I attend a Physiotherapy centre 3 times p/week (abt.6 months p/year)	No (please proceed to question 36)
63	YES	Yes, I am the ataxic patient	Yes	30-59	Woman																None				Inherited cerebellar ataxia (SCAs e.g. SCA1, SCA2, SCA3, etc.)		Yes, I have a genetic confirmation of my diagnosis e.g. Friedreich’s ataxia [Please specify in the box below]	genetic testing for sca2
64	YES	Yes, I am the ataxic patient	Yes	60-80	Woman												Psychiatric disorder ( Depression or any other)								Other [Please specify in the box below]	bi-lateral ( CANVAS )	Yes, I have a genetic confirmation of my diagnosis e.g. Friedreich’s ataxia [Please specify in the box below]		0	0	1	0	0	1	30	6	0	2	Psychiatrist	Yes, I currently receive care at a specialist ataxia centre	No, I have never experienced this symptom	No, I have never experienced this symptom	No, I have experienced this symptom but have not been referred for treatment	No, I have never experienced this symptom	Yes, I have experienced this symptom and have been referred for its treatment	No, I have never experienced this symptom	No, I have never experienced this symptom	No, I have never experienced this symptom	Yes, I have experienced this symptom and have been referred for its treatment
65	YES	Yes, I am the ataxic patient	Yes	60-80	Man																	Other (please herebelow specify )		Neck pain, scoliosis, lordosis kyphosis crushed vertebrae	Inherited cerebellar ataxia (SCAs e.g. SCA1, SCA2, SCA3, etc.)	SCA 2	Yes, I have a genetic confirmation of my diagnosis e.g. Friedreich’s ataxia [Please specify in the box below]	Inherited cerebellar ataxia SCA 2			1							1	ear, nose and throat specialist ( doubt: otholits )	Yes, I currently receive care at a specialist ataxia centre
66	YES	Yes, I am the ataxic patient	Yes	30-59	Woman																			Non-obstructive hypertrophic cardiomyopathy	Friedreich’s ataxia		Yes, I have a genetic confirmation of my diagnosis e.g. Friedreich’s ataxia [Please specify in the box below]
67	YES	No, I complete the survey on behalf of the patient	Yes	60-80	Man																	Other (please herebelow specify )		Arterial hypertension	Inherited cerebellar ataxia (SCAs e.g. SCA1, SCA2, SCA3, etc.)		Yes, I have a genetic confirmation of my diagnosis e.g. Friedreich’s ataxia [Please specify in the box below]	Sca 2	0	0	0	0	0	0	0	0	0	0		Yes, I currently receive care at a specialist ataxia centre	No, I have never experienced this symptom	No, I have never experienced this symptom	No, I have never experienced this symptom	No, I have never experienced this symptom	Yes, I have experienced this symptom and have been referred for its treatment	No, I have never experienced this symptom	No, I have never experienced this symptom	Yes, I have experienced this symptom and have been referred for its treatment	Yes, I have experienced this symptom and have been referred for its treatment
68	YES	No, I complete the survey on behalf of the patient	Yes		Altro			Cancer																		ataxia post cerebellar cancer	No		0	2	2	0	0	0	12	12	0	2		No (please proceed to question 36)	Unsure	No, I have never experienced this symptom	Yes, I have experienced this symptom and have been referred for its treatment	No, I have never experienced this symptom	Yes, I have experienced this symptom and have been referred for its treatment	Yes, I have experienced this symptom and have been referred for its treatment	Yes, I have experienced this symptom and have been referred for its treatment	Yes, I have experienced this symptom and have been referred for its treatment	Yes, I have experienced this symptom and have been referred for its treatment
70	YES	Yes, I am the ataxic patient	Yes	16-29	Woman						Heart failure											Other (please herebelow specify )		scoliosis	Friedreich’s ataxia		Yes, I have a genetic confirmation of my diagnosis e.g. Friedreich’s ataxia [Please specify in the box below]	Friedreich’s ataxia
71	YES	Yes, I am the ataxic patient	Yes	60-80	Man																		I am not sure
72	YES	No, I complete the survey on behalf of the patient	Yes	30-59	Woman													Hemiplegia							Cerebellar ataxia (unknown cause and not identified by genetic testing)		No		6	3	0	0	0	0	50	1	1	1		No (please proceed to question 36)	No, I have never experienced this symptom	No, I have never experienced this symptom	No, I have never experienced this symptom	Unsure	Yes, I have experienced this symptom and have been referred for its treatment	No, I have never experienced this symptom	Yes, I have experienced this symptom and have been referred for its treatment	No, I have never experienced this symptom	Unsure
73	YES	Yes, I am the ataxic patient	Yes	30-59	Man	Diabetes
75	YES	Yes, I am the ataxic patient	Yes	16-29	Woman																None				Other [Please specify in the box below]	spino ataxia ; c	Yes, I have a genetic confirmation of my diagnosis e.g. Friedreich’s ataxia [Please specify in the box below]		0	0	4	2	5	0	50	50	0	50	Orthoptic rehabilitation	Yes, I currently receive care at a specialist ataxia centre	No, I have experienced this symptom but have not been referred for treatment	No, I have experienced this symptom but have not been referred for treatment	No, I have experienced this symptom but have not been referred for treatment	No, I have never experienced this symptom	No, I have experienced this symptom but have not been referred for treatment	No, I have never experienced this symptom	Yes, I have experienced this symptom and have been referred for its treatment	No, I have never experienced this symptom	No, I have experienced this symptom but have not been referred for treatment
78	YES	No, I complete the survey on behalf of the patient	Yes	30-59	Man																		I am not sure		Cerebellar ataxia (unknown cause and not identified by genetic testing)		Other ataxia (please below specify)		1	1	0	1	7	0	1	1	0	6		Yes, I currently receive care at a specialist ataxia centre	No, I have never experienced this symptom	No, I have never experienced this symptom	No, I have never experienced this symptom	No, I have never experienced this symptom	Yes, I have experienced this symptom and have been referred for its treatment	Yes, I have experienced this symptom and have been referred for its treatment	Yes, I have experienced this symptom and have been referred for its treatment	No, I have never experienced this symptom	Yes, I have experienced this symptom and have been referred for its treatment
79	YES	Yes, I am the ataxic patient	Yes	30-59	Woman																	Other (please herebelow specify )		Ipe4	Friedreich’s ataxia		Yes, I have a genetic confirmation of my diagnosis e.g. Friedreich’s ataxia [Please specify in the box below]	ÀF	0	0	0	0	0	0	1	1	0	1		Yes, I was seen at a specialist ataxia centre but no longer receive care there	No, I have experienced this symptom but have not been referred for treatment	Yes, I have experienced this symptom and have been referred for its treatment	No, I have never experienced this symptom	No, I have experienced this symptom but have not been referred for treatment	Yes, I have experienced this symptom and have been referred for its treatment	No, I have experienced this symptom but have not been referred for treatment	No, I have experienced this symptom but have not been referred for treatment	No, I have never experienced this symptom	Yes, I have experienced this symptom and have been referred for its treatment
81	YES	No, I complete the survey on behalf of the patient	Yes	60-80	Man												Psychiatric disorder ( Depression or any other)								Inherited cerebellar ataxia (SCAs e.g. SCA1, SCA2, SCA3, etc.)	Cerebellar ataxia	Unsure			1	1									Yes, I currently receive care at a specialist ataxia centre		No, I have experienced this symptom but have not been referred for treatment	No, I have experienced this symptom but have not been referred for treatment	No, I have experienced this symptom but have not been referred for treatment	Yes, I have experienced this symptom and have been referred for its treatment	No, I have experienced this symptom but have not been referred for treatment	No, I have experienced this symptom but have not been referred for treatment	No, I have never experienced this symptom	Yes, I have experienced this symptom and have been referred for its treatment
82	YES	Yes, I am the ataxic patient	Yes	30-59	Woman																None				Friedreich’s ataxia		Yes, I have a genetic confirmation of my diagnosis e.g. Friedreich’s ataxia [Please specify in the box below]			3										Yes, I currently receive care at a specialist ataxia centre	No, I have experienced this symptom but have not been referred for treatment	No, I have never experienced this symptom	Yes, I have experienced this symptom and have been referred for its treatment	No, I have never experienced this symptom	No, I have experienced this symptom but have not been referred for treatment	Unsure	No, I have experienced this symptom but have not been referred for treatment	No, I have experienced this symptom but have not been referred for treatment	Unsure
83	YES	Yes, I am the ataxic patient	Yes	16-29	Man																None				Friedreich’s ataxia		Yes, I have a genetic confirmation of my diagnosis e.g. Friedreich’s ataxia [Please specify in the box below]		0	0	1	2	0	0	0	0	0	0		Yes, I was seen at a specialist ataxia centre but no longer receive care there	No, I have never experienced this symptom		No, I have never experienced this symptom	No, I have never experienced this symptom	Yes, I have experienced this symptom and have been referred for its treatment		No, I have never experienced this symptom	No, I have never experienced this symptom	Yes, I have experienced this symptom and have been referred for its treatment
84	YES	Yes, I am the ataxic patient	Yes	16-29	Woman																None				Friedreich’s ataxia		Yes, I have a genetic confirmation of my diagnosis e.g. Friedreich’s ataxia [Please specify in the box below]			4										Yes, I was seen at a specialist ataxia centre but no longer receive care there	No, I have never experienced this symptom	No, I have experienced this symptom but have not been referred for treatment	No, I have never experienced this symptom	No, I have never experienced this symptom	No, I have never experienced this symptom	No, I have never experienced this symptom	No, I have never experienced this symptom	No, I have never experienced this symptom	No, I have never experienced this symptom
85	YES	Yes, I am the ataxic patient	Yes	30-59	Woman																None				Not known		No		0	0	3	0	0	0	4	0	3	1	Ophthalmologist	Yes, I currently receive care at a specialist ataxia centre	Yes, I have experienced this symptom and have been referred for its treatment	No, I have experienced this symptom but have not been referred for treatment	Unsure	Unsure	No, I have never experienced this symptom	No, I have experienced this symptom but have not been referred for treatment	No, I have experienced this symptom but have not been referred for treatment	No, I have never experienced this symptom	No, I have experienced this symptom but have not been referred for treatment
87	YES	No, I complete the survey on behalf of the patient	Yes	16-29	Man																None				Friedreich’s ataxia		Yes, I have a genetic confirmation of my diagnosis e.g. Friedreich’s ataxia [Please specify in the box below]
88	YES	No, I complete the survey on behalf of the patient	Yes	30-59	Man																	Other (please herebelow specify )		Dislypidaemia	Inherited cerebellar ataxia (SCAs e.g. SCA1, SCA2, SCA3, etc.)		Yes, I have a genetic confirmation of my diagnosis e.g. Friedreich’s ataxia [Please specify in the box below]	SCA 1	1	0	1	0	0	0	1	1	18	1		Yes, I currently receive care at a specialist ataxia centre	No, I have experienced this symptom but have not been referred for treatment	No, I have never experienced this symptom	No, I have never experienced this symptom	No, I have never experienced this symptom	Yes, I have experienced this symptom and have been referred for its treatment	No, I have experienced this symptom but have not been referred for treatment	Yes, I have experienced this symptom and have been referred for its treatment	No, I have never experienced this symptom	Yes, I have experienced this symptom and have been referred for its treatment
90	YES	Yes, I am the ataxic patient	Yes	30-59	Woman																	Other (please herebelow specify )		Epilepsy, Arnold Chiari Syndrom, Asthma, SFN small fiber neuropathy	Cerebellar ataxia (unknown cause and not identified by genetic testing)		No		2	1					3			4	Physiatrist, Urologist, Orthopedist, Endocrinologist	Yes, I was seen at a specialist ataxia centre but no longer receive care there	Yes, I have experienced this symptom and have been referred for its treatment	No, I have never experienced this symptom	Yes, I have experienced this symptom and have been referred for its treatment	Yes, I have experienced this symptom and have been referred for its treatment	No, I have experienced this symptom but have not been referred for treatment	No, I have experienced this symptom but have not been referred for treatment	No, I have experienced this symptom but have not been referred for treatment	Yes, I have experienced this symptom and have been referred for its treatment	No, I have experienced this symptom but have not been referred for treatment
91	YES	No, I complete the survey on behalf of the patient	Yes	60-80	Man																None				Cerebellar ataxia (unknown cause and not identified by genetic testing)		Unsure	Genetic test done but origin unknown	12	1	0	2	10		1			2		Yes, I was seen at a specialist ataxia centre but no longer receive care there	No, I have never experienced this symptom	No, I have never experienced this symptom	Yes, I have experienced this symptom and have been referred for its treatment	Yes, I have experienced this symptom and have been referred for its treatment	Yes, I have experienced this symptom and have been referred for its treatment	No, I have never experienced this symptom	No, I have experienced this symptom but have not been referred for treatment	No, I have never experienced this symptom	Yes, I have experienced this symptom and have been referred for its treatment
93	YES	Yes, I am the ataxic patient	Yes	30-59	Man																	Other (please herebelow specify )		asynthomatic carrier of Mediterranean anaemia	Friedreich’s ataxia		Yes, I have a genetic confirmation of my diagnosis e.g. Friedreich’s ataxia [Please specify in the box below]		0	0	0	0	0	0	0	0	0	0		Yes, I currently receive care at a specialist ataxia centre	No, I have never experienced this symptom	No, I have never experienced this symptom	No, I have never experienced this symptom	No, I have never experienced this symptom	No, I have never experienced this symptom	No, I have experienced this symptom but have not been referred for treatment	Yes, I have experienced this symptom and have been referred for its treatment	No, I have never experienced this symptom	No, I have experienced this symptom but have not been referred for treatment
94	YES	No, I complete the survey on behalf of the patient	Yes	30-59	Woman											Dementia or Alzheimer's disease								Not yet defined neurological disease	Cerebellar ataxia (unknown cause and not identified by genetic testing)			No test results yet	0	2	1	1	21	0	6	1	0	3		Unsure (please proceed to question 36)	No, I have never experienced this symptom	No, I have never experienced this symptom	No, I have never experienced this symptom	No, I have never experienced this symptom	No, I have never experienced this symptom	No, I have never experienced this symptom	No, I have experienced this symptom but have not been referred for treatment	No, I have experienced this symptom but have not been referred for treatment	No, I have experienced this symptom but have not been referred for treatment
95	YES	No, I complete the survey on behalf of the patient	Yes	16-29	Woman																None
96	YES	Yes, I am the ataxic patient	Yes	30-59	Woman																				Friedreich’s ataxia		Yes, I have a genetic confirmation of my diagnosis e.g. Friedreich’s ataxia [Please specify in the box below]
97	YES	Yes, I am the ataxic patient	Yes	30-59	Woman																	Other (please herebelow specify )		Hashimoto's thyroiditis	Friedreich’s ataxia		Yes, I have a genetic confirmation of my diagnosis e.g. Friedreich’s ataxia [Please specify in the box below]		0	0	1	0	0	0	1	0	0	1	Urologist	Yes, I currently receive care at a specialist ataxia centre	No, I have never experienced this symptom	No, I have never experienced this symptom	No, I have never experienced this symptom	No, I have never experienced this symptom	No, I have never experienced this symptom	No, I have never experienced this symptom	No, I have never experienced this symptom	No, I have never experienced this symptom	No, I have never experienced this symptom
98	YES	Yes, I am the ataxic patient	Yes	30-59	Woman	Diabetes															None				Friedreich’s ataxia		Yes, I have a genetic confirmation of my diagnosis e.g. Friedreich’s ataxia [Please specify in the box below]
99	YES	Yes, I am the ataxic patient	Yes	30-59	Woman												Psychiatric disorder ( Depression or any other)								Inherited cerebellar ataxia (SCAs e.g. SCA1, SCA2, SCA3, etc.)		Yes, I have a genetic confirmation of my diagnosis e.g. Friedreich’s ataxia [Please specify in the box below]	SCA 2 c/o BESTA Institute	5	3	0	0	0	0	48	24	0	0		Yes, I currently receive care at a specialist ataxia centre	No, I have experienced this symptom but have not been referred for treatment	No, I have never experienced this symptom	Yes, I have experienced this symptom and have been referred for its treatment	No, I have never experienced this symptom	No, I have experienced this symptom but have not been referred for treatment	No, I have never experienced this symptom	No, I have experienced this symptom but have not been referred for treatment	Yes, I have experienced this symptom and have been referred for its treatment	Yes, I have experienced this symptom and have been referred for its treatment
100	YES	Yes, I am the ataxic patient	Yes	30-59	Man																None				Friedreich’s ataxia		Yes, I have a genetic confirmation of my diagnosis e.g. Friedreich’s ataxia [Please specify in the box below]	11/1997	0	0	1	0	0	0	50	2	0	6	Ophthalmologist, Ear, nose and throat specialist, Physiatrist, Cardiologist	Yes, I currently receive care at a specialist ataxia centre	Yes, I have experienced this symptom and have been referred for its treatment	Yes, I have experienced this symptom and have been referred for its treatment	No, I have never experienced this symptom		Yes, I have experienced this symptom and have been referred for its treatment	Yes, I have experienced this symptom and have been referred for its treatment	Yes, I have experienced this symptom and have been referred for its treatment	No, I have experienced this symptom but have not been referred for treatment	Yes, I have experienced this symptom and have been referred for its treatment
102	YES	Yes, I am the ataxic patient	Yes	30-59	Woman																	Other (please herebelow specify )		Hypothyroidism, polyglandular autoimmune syndrom , celiac disease	Inherited cerebellar ataxia (SCAs e.g. SCA1, SCA2, SCA3, etc.)		Yes, I have a genetic confirmation of my diagnosis e.g. Friedreich’s ataxia [Please specify in the box below]	Sca2	0	1	0	0	0	0	0	0	0	1	Ophthalmologist	No (please proceed to question 36)	No, I have never experienced this symptom	No, I have never experienced this symptom	Yes, I have experienced this symptom and have been referred for its treatment	Unsure	No, I have experienced this symptom but have not been referred for treatment	No, I have never experienced this symptom	Yes, I have experienced this symptom and have been referred for its treatment	No, I have never experienced this symptom	No, I have experienced this symptom but have not been referred for treatment
103	YES	Yes, I am the ataxic patient	Yes	30-59	Woman												Psychiatric disorder ( Depression or any other)					Other (please herebelow specify )		Chronic bronchitis	Episodic ataxia		No
104	YES	No, I complete the survey on behalf of the patient	Yes	16-29	Woman																None					In attesa di test genetico	Yes, I have a genetic confirmation of my diagnosis e.g. Friedreich’s ataxia [Please specify in the box below]	Still waiting
105	YES	Yes, I am the ataxic patient	Yes	30-59	Woman																None				Other [Please specify in the box below]			NGS on 2018	3											Yes, I was seen at a specialist ataxia centre but no longer receive care there	No, I have never experienced this symptom	No, I have never experienced this symptom	Yes, I have experienced this symptom and have been referred for its treatment	No, I have never experienced this symptom	Yes, I have experienced this symptom and have been referred for its treatment	No, I have never experienced this symptom	Yes, I have experienced this symptom and have been referred for its treatment	Unsure
106	YES	No, I complete the survey on behalf of the patient	Yes	30-59	Woman																None				Friedreich’s ataxia		Yes, I have a genetic confirmation of my diagnosis e.g. Friedreich’s ataxia [Please specify in the box below]		1	1										No (please proceed to question 36)	No, I have never experienced this symptom	No, I have experienced this symptom but have not been referred for treatment	No, I have never experienced this symptom	No, I have never experienced this symptom	No, I have never experienced this symptom	No, I have never experienced this symptom	No, I have never experienced this symptom	No, I have never experienced this symptom	No, I have never experienced this symptom
108	YES	Yes, I am the ataxic patient	Yes	60-80	Woman																	Other (please herebelow specify )		Hypercolesterolaemia l	Inherited cerebellar ataxia (SCAs e.g. SCA1, SCA2, SCA3, etc.)		Yes, I have a genetic confirmation of my diagnosis e.g. Friedreich’s ataxia [Please specify in the box below]	Sca 6		1	0	0	0	0	1	1	0	1	Ophtalmology	Yes, I currently receive care at a specialist ataxia centre	No, I have never experienced this symptom	No, I have never experienced this symptom	No, I have never experienced this symptom	No, I have never experienced this symptom	No, I have never experienced this symptom	No, I have never experienced this symptom	No, I have experienced this symptom but have not been referred for treatment	No, I have never experienced this symptom	Yes, I have experienced this symptom and have been referred for its treatment
109	YES	Yes, I am the ataxic patient	Yes	30-59	Woman																	Other (please herebelow specify )		Thyroid	Inherited cerebellar ataxia (SCAs e.g. SCA1, SCA2, SCA3, etc.)		Yes, I have a genetic confirmation of my diagnosis e.g. Friedreich’s ataxia [Please specify in the box below]	SCA2 Ataxia	10	0	0	1	15	0	4	1	3	0		No (please proceed to question 36)
110	YES	Yes, I am the ataxic patient	Yes	60-80	Woman																None				Other [Please specify in the box below]	Inherited cerebellar ataxia Di Marie	Yes, I have a genetic confirmation of my diagnosis e.g. Friedreich’s ataxia [Please specify in the box below]
111	YES	Yes, I am the ataxic patient	Yes	30-59	Man																None				Friedreich’s ataxia		Yes, I have a genetic confirmation of my diagnosis e.g. Friedreich’s ataxia [Please specify in the box below]		0	0	1	0	0	0	50	10	0	2		Yes, I currently receive care at a specialist ataxia centre	No, I have never experienced this symptom	Yes, I have experienced this symptom and have been referred for its treatment	No, I have never experienced this symptom	No, I have never experienced this symptom	Yes, I have experienced this symptom and have been referred for its treatment	No, I have experienced this symptom but have not been referred for treatment	Yes, I have experienced this symptom and have been referred for its treatment	No, I have never experienced this symptom	Yes, I have experienced this symptom and have been referred for its treatment
113	YES	No, I complete the survey on behalf of the patient	Yes	30-59	Woman																			NO	Inherited cerebellar ataxia (SCAs e.g. SCA1, SCA2, SCA3, etc.)		Yes, I have a genetic confirmation of my diagnosis e.g. Friedreich’s ataxia [Please specify in the box below]												appointments in general neurology clinic	Yes, I currently receive care at a specialist ataxia centre						Yes, I have experienced this symptom and have been referred for its treatment			Yes, I have experienced this symptom and have been referred for its treatment
114	YES	Yes, I am the ataxic patient	Yes	30-59	Woman																None				Friedreich’s ataxia		Yes, I have a genetic confirmation of my diagnosis e.g. Friedreich’s ataxia [Please specify in the box below]		0	0	0	0	0	0	0	0	0	0		Yes, I currently receive care at a specialist ataxia centre	No, I have experienced this symptom but have not been referred for treatment	No, I have never experienced this symptom	No, I have experienced this symptom but have not been referred for treatment	No, I have never experienced this symptom	No, I have experienced this symptom but have not been referred for treatment	No, I have experienced this symptom but have not been referred for treatment	No, I have experienced this symptom but have not been referred for treatment	No, I have experienced this symptom but have not been referred for treatment	No, I have experienced this symptom but have not been referred for treatment
115	YES	Yes, I am the ataxic patient	Yes	30-59	Woman																None				Cerebellar ataxia (unknown cause and not identified by genetic testing)		No		5	0	3	0	0	0	3	2	1	1		Yes, I currently receive care at a specialist ataxia centre
116	YES	Yes, I am the ataxic patient	Yes	30-59	Man												Psychiatric disorder ( Depression or any other)								Inherited cerebellar ataxia (SCAs e.g. SCA1, SCA2, SCA3, etc.)		Unsure				1				1			1		Yes, I currently receive care at a specialist ataxia centre									No, I have experienced this symptom but have not been referred for treatment
117	YES	Yes, I am the ataxic patient	Yes	30-59	Woman																None				Other [Please specify in the box below]	cerebellar ataxia , high probability of post-infectuous cause (unknown origin)	No	Confirmation genetic testing:brain PET, brain RM - most known genetic testing for SCA :negative result. Post-infectuous hypotesis not confirmed by testing , considered as possible for its evolving	1	4	0	0	0	0	0	3	0	0		No (please proceed to question 36)	No, I have never experienced this symptom	No, I have never experienced this symptom	No, I have never experienced this symptom	No, I have never experienced this symptom	No, I have experienced this symptom but have not been referred for treatment	No, I have never experienced this symptom	No, I have never experienced this symptom	No, I have never experienced this symptom	No, I have experienced this symptom but have not been referred for treatment
118	YES	Yes, I am the ataxic patient	Yes	60-80	Woman			Cancer
119	YES	No, I complete the survey on behalf of the patient	Yes	60-80	Man																				Inherited cerebellar ataxia (SCAs e.g. SCA1, SCA2, SCA3, etc.)		Unsure		0	0	0	0	0	0	1	0	0	0		No (please proceed to question 36)	Unsure	No, I have never experienced this symptom	No, I have never experienced this symptom	Unsure		No, I have never experienced this symptom	Yes, I have experienced this symptom and have been referred for its treatment	Unsure	Unsure
120	YES	Yes, I am the ataxic patient	Yes	60-80	Woman																None				Inherited cerebellar ataxia (SCAs e.g. SCA1, SCA2, SCA3, etc.)		Unsure					2	7		1					Yes, I currently receive care at a specialist ataxia centre	Unsure		No, I have never experienced this symptom	No, I have never experienced this symptom	No, I have never experienced this symptom	No, I have never experienced this symptom		No, I have experienced this symptom but have not been referred for treatment	No, I have never experienced this symptom
121	YES	No, I complete the survey on behalf of the patient	Yes	30-59	Woman																None				Inherited cerebellar ataxia (SCAs e.g. SCA1, SCA2, SCA3, etc.)		Yes, I have a genetic confirmation of my diagnosis e.g. Friedreich’s ataxia [Please specify in the box below]	Sca2	0	0	1	0	0	0	1	0	0	1		Yes, I currently receive care at a specialist ataxia centre
122	YES	Yes, I am the ataxic patient	Yes	30-59	Man																None				Inherited cerebellar ataxia (SCAs e.g. SCA1, SCA2, SCA3, etc.)		Yes, I have a genetic confirmation of my diagnosis e.g. Friedreich’s ataxia [Please specify in the box below]		1		1				1	1		1		Yes, I was seen at a specialist ataxia centre but no longer receive care there	No, I have never experienced this symptom	No, I have never experienced this symptom	No, I have never experienced this symptom	No, I have experienced this symptom but have not been referred for treatment	No, I have experienced this symptom but have not been referred for treatment	No, I have experienced this symptom but have not been referred for treatment	No, I have experienced this symptom but have not been referred for treatment	No, I have never experienced this symptom	Yes, I have experienced this symptom and have been referred for its treatment
124	YES	Yes, I am the ataxic patient	Yes	30-59	Man																				Inherited cerebellar ataxia (SCAs e.g. SCA1, SCA2, SCA3, etc.)		Yes, I have a genetic confirmation of my diagnosis e.g. Friedreich’s ataxia [Please specify in the box below]	SCA 2 Ataxia		3					2	2				Yes, I was seen at a specialist ataxia centre but no longer receive care there	No, I have never experienced this symptom	No, I have never experienced this symptom	No, I have never experienced this symptom	No, I have never experienced this symptom	No, I have never experienced this symptom	No, I have never experienced this symptom	No, I have never experienced this symptom	No, I have never experienced this symptom	No, I have never experienced this symptom
125	YES	No, I complete the survey on behalf of the patient	Yes	60-80	Woman																			no	Inherited cerebellar ataxia (SCAs e.g. SCA1, SCA2, SCA3, etc.)		Yes, I have a genetic confirmation of my diagnosis e.g. Friedreich’s ataxia [Please specify in the box below]		1	0	2	0	0	0	2	0	0	0		Yes, I currently receive care at a specialist ataxia centre	No, I have never experienced this symptom	No, I have never experienced this symptom	No, I have never experienced this symptom	No, I have never experienced this symptom	No, I have never experienced this symptom	No, I have never experienced this symptom	No, I have never experienced this symptom	No, I have never experienced this symptom	No, I have never experienced this symptom
126	YES	Yes, I am the ataxic patient	Yes	30-59	Man																None				Friedreich’s ataxia		Yes, I have a genetic confirmation of my diagnosis e.g. Friedreich’s ataxia [Please specify in the box below]				4				10	10				No (please proceed to question 36)	No, I have never experienced this symptom	Yes, I have experienced this symptom and have been referred for its treatment	No, I have never experienced this symptom	No, I have never experienced this symptom	Yes, I have experienced this symptom and have been referred for its treatment	No, I have never experienced this symptom	No, I have never experienced this symptom	No, I have never experienced this symptom	Yes, I have experienced this symptom and have been referred for its treatment
127	YES	Yes, I am the ataxic patient	Yes	16-29	Man																None				Not known		No		1											No (please proceed to question 36)	Unsure	No, I have never experienced this symptom	No, I have never experienced this symptom	No, I have never experienced this symptom	No, I have never experienced this symptom	No, I have never experienced this symptom	No, I have never experienced this symptom	No, I have never experienced this symptom	No, I have never experienced this symptom
128	YES	Yes, I am the ataxic patient	Yes	30-59	Woman																	Other (please herebelow specify )		Right ventricular hypertrophy	Friedreich’s ataxia		Yes, I have a genetic confirmation of my diagnosis e.g. Friedreich’s ataxia [Please specify in the box below]
129	YES	Yes, I am the ataxic patient	Yes	30-59	Man																None				Inherited cerebellar ataxia (SCAs e.g. SCA1, SCA2, SCA3, etc.)		Yes, I have other confirmation of my diagnosis( e.g.celiac disease )				1									Yes, I currently receive care at a specialist ataxia centre	No, I have never experienced this symptom	No, I have never experienced this symptom	No, I have never experienced this symptom	No, I have never experienced this symptom	No, I have never experienced this symptom	No, I have never experienced this symptom	No, I have never experienced this symptom	No, I have never experienced this symptom	No, I have never experienced this symptom
130	YES	Yes, I am the ataxic patient	Yes	30-59	Man																None				Cerebellar ataxia (unknown cause and not identified by genetic testing)		Yes, I have a genetic confirmation of my diagnosis e.g. Friedreich’s ataxia [Please specify in the box below]												Due to COVID 19 no appointment	No (please proceed to question 36)	No, I have never experienced this symptom	No, I have never experienced this symptom	No, I have never experienced this symptom	No, I have never experienced this symptom	No, I have never experienced this symptom	No, I have never experienced this symptom	Yes, I have experienced this symptom and have been referred for its treatment	No, I have never experienced this symptom	No, I have experienced this symptom but have not been referred for treatment
131	YES	Yes, I am the ataxic patient	Yes	30-59	Woman												Psychiatric disorder ( Depression or any other)								Inherited cerebellar ataxia (SCAs e.g. SCA1, SCA2, SCA3, etc.)		Yes, I have a genetic confirmation of my diagnosis e.g. Friedreich’s ataxia [Please specify in the box below]	Sca 2		0	1	0	0	0			0	1	Therapy with Ophthalmologist and ear, nose and throat specialist	Yes, I currently receive care at a specialist ataxia centre	No, I have never experienced this symptom	No, I have never experienced this symptom	No, I have experienced this symptom but have not been referred for treatment	No, I have never experienced this symptom	Yes, I have experienced this symptom and have been referred for its treatment	No, I have never experienced this symptom	No, I have experienced this symptom but have not been referred for treatment	No, I have experienced this symptom but have not been referred for treatment	Yes, I have experienced this symptom and have been referred for its treatment
132	YES	No, I complete the survey on behalf of the patient	Yes	60-80	Man																None				Inherited cerebellar ataxia (SCAs e.g. SCA1, SCA2, SCA3, etc.)		Yes, I have other confirmation of my diagnosis( e.g.celiac disease )
133	YES	No, I complete the survey on behalf of the patient	Yes	16-29	Man																None				Friedreich’s ataxia		Yes, I have a genetic confirmation of my diagnosis e.g. Friedreich’s ataxia [Please specify in the box below]	Friedreich's ataxia	0	1	0	1	0	0	1	1	1	0		Yes, I currently receive care at a specialist ataxia centre					Yes, I have experienced this symptom and have been referred for its treatment	Yes, I have experienced this symptom and have been referred for its treatment	Yes, I have experienced this symptom and have been referred for its treatment		Yes, I have experienced this symptom and have been referred for its treatment
134	YES	No, I complete the survey on behalf of the patient	Yes	30-59	Woman																None				Friedreich’s ataxia		Yes, I have a genetic confirmation of my diagnosis e.g. Friedreich’s ataxia [Please specify in the box below]			2										Yes, I currently receive care at a specialist ataxia centre
135	YES	Yes, I am the ataxic patient	Yes	30-59	Man												Psychiatric disorder ( Depression or any other)								Friedreich’s ataxia		Yes, I have a genetic confirmation of my diagnosis e.g. Friedreich’s ataxia [Please specify in the box below]		0	0	0	0	0	0	0	0	0	0		Yes, I currently receive care at a specialist ataxia centre	Yes, I have experienced this symptom and have been referred for its treatment	No, I have never experienced this symptom	No, I have never experienced this symptom	No, I have never experienced this symptom	No, I have never experienced this symptom	No, I have never experienced this symptom	No, I have never experienced this symptom	No, I have never experienced this symptom	No, I have never experienced this symptom
136	YES	Yes, I am the ataxic patient	Yes	60-80	Woman																			Colitis	Inherited cerebellar ataxia (SCAs e.g. SCA1, SCA2, SCA3, etc.)		No		2	0	0	0	0	0	6	0	0	0		No (please proceed to question 36)	No, I have experienced this symptom but have not been referred for treatment	No, I have never experienced this symptom	No, I have never experienced this symptom	No, I have never experienced this symptom	No, I have never experienced this symptom	No, I have never experienced this symptom	No, I have never experienced this symptom	No, I have never experienced this symptom	No, I have never experienced this symptom
137	YES	Yes, I am the ataxic patient	Yes	16-29	Man																None				Cerebellar ataxia (unknown cause and not identified by genetic testing)		No		0	23	0	2	7	3	4	4	4	8		No (please proceed to question 36)	No, I have never experienced this symptom	No, I have never experienced this symptom	No, I have never experienced this symptom	No, I have never experienced this symptom	No, I have experienced this symptom but have not been referred for treatment	No, I have never experienced this symptom	No, I have experienced this symptom but have not been referred for treatment	No, I have never experienced this symptom	No, I have experienced this symptom but have not been referred for treatment
138	YES	Yes, I am the ataxic patient	Yes	30-59	Woman																None				Inherited cerebellar ataxia (SCAs e.g. SCA1, SCA2, SCA3, etc.)		Yes, I have a genetic confirmation of my diagnosis e.g. Friedreich’s ataxia [Please specify in the box below]	sca1	0	0	2				2	1		1		Yes, I currently receive care at a specialist ataxia centre
139	YES	Yes, I am the ataxic patient	Yes	30-59	Man																None				Inherited cerebellar ataxia (SCAs e.g. SCA1, SCA2, SCA3, etc.)	SPG7, GENETIC ORIGIN	Yes, I have a genetic confirmation of my diagnosis e.g. Friedreich’s ataxia [Please specify in the box below]	spinocerebellar ataxia SCA7			3	0	0			40		1		Yes, I currently receive care at a specialist ataxia centre	No, I have never experienced this symptom	No, I have never experienced this symptom	No, I have never experienced this symptom	No, I have never experienced this symptom	No, I have never experienced this symptom	No, I have never experienced this symptom	No, I have never experienced this symptom	No, I have never experienced this symptom	Yes, I have experienced this symptom and have been referred for its treatment
140	YES	Yes, I am the ataxic patient	Yes	30-59	Man	Diabetes					Heart failure														Friedreich’s ataxia		Yes, I have a genetic confirmation of my diagnosis e.g. Friedreich’s ataxia [Please specify in the box below]					1								No (please proceed to question 36)	No, I have never experienced this symptom	Yes, I have experienced this symptom and have been referred for its treatment	No, I have never experienced this symptom	No, I have never experienced this symptom	Unsure	No, I have never experienced this symptom	Yes, I have experienced this symptom and have been referred for its treatment	No, I have never experienced this symptom	No, I have never experienced this symptom
141	YES	Yes, I am the ataxic patient	Yes	30-59	Man			Cancer																	Inherited cerebellar ataxia (SCAs e.g. SCA1, SCA2, SCA3, etc.)		Yes, I have a genetic confirmation of my diagnosis e.g. Friedreich’s ataxia [Please specify in the box below]		0	0	1	0	0	0	0	0	0	0		No (please proceed to question 36)	Yes, I have experienced this symptom and have been referred for its treatment	No, I have never experienced this symptom	Yes, I have experienced this symptom and have been referred for its treatment	No, I have never experienced this symptom	No, I have never experienced this symptom	No, I have never experienced this symptom	No, I have never experienced this symptom	No, I have experienced this symptom but have not been referred for treatment	No, I have never experienced this symptom
142	YES	Yes, I am the ataxic patient	Yes	60-80	Man																None				Cerebellar ataxia (unknown cause and not identified by genetic testing)		No	I haven't any specific diagnosis			3				40	40				Yes, I currently receive care at a specialist ataxia centre				Yes, I have experienced this symptom and have been referred for its treatment					Yes, I have experienced this symptom and have been referred for its treatment
143	YES	No, I complete the survey on behalf of the patient	Yes	60-80	Man																				Inherited cerebellar ataxia (SCAs e.g. SCA1, SCA2, SCA3, etc.)		Unsure		0	2	0	0	0	0	0	0	0	0		Yes, I was seen at a specialist ataxia centre but no longer receive care there	No, I have never experienced this symptom	No, I have never experienced this symptom	No, I have never experienced this symptom	No, I have never experienced this symptom	No, I have never experienced this symptom	No, I have never experienced this symptom	No, I have never experienced this symptom	Yes, I have experienced this symptom and have been referred for its treatment	No, I have never experienced this symptom
144	YES	Yes, I am the ataxic patient	Yes	30-59	Woman																None				Friedreich’s ataxia		Yes, I have a genetic confirmation of my diagnosis e.g. Friedreich’s ataxia [Please specify in the box below]	1996	0	0	1	0	0	0	30	13	0	1	cardiology appointments	Yes, I currently receive care at a specialist ataxia centre	Yes, I have experienced this symptom and have been referred for its treatment	Yes, I have experienced this symptom and have been referred for its treatment	No, I have never experienced this symptom	No, I have experienced this symptom but have not been referred for treatment	Yes, I have experienced this symptom and have been referred for its treatment	No, I have never experienced this symptom	Yes, I have experienced this symptom and have been referred for its treatment	No, I have never experienced this symptom	Yes, I have experienced this symptom and have been referred for its treatment
145	YES	Yes, I am the ataxic patient	Yes	30-59	Man																None			None	Inherited cerebellar ataxia (SCAs e.g. SCA1, SCA2, SCA3, etc.)			Sca 2 ataxia genetic testing	2	1	1	0	0	0	40	40	I don't know	0		No (please proceed to question 36)	No, I have never experienced this symptom	No, I have never experienced this symptom	No, I have never experienced this symptom	Unsure	Yes, I have experienced this symptom and have been referred for its treatment	No, I have never experienced this symptom	No, I have never experienced this symptom	No, I have never experienced this symptom	Yes, I have experienced this symptom and have been referred for its treatment
147	YES	Yes, I am the ataxic patient	Yes	30-59	Woman																None				Friedreich’s ataxia		Yes, I have a genetic confirmation of my diagnosis e.g. Friedreich’s ataxia [Please specify in the box below]	on 1998			1	1	28	0	50	8	0	3	Physiatrist, cardiolologist, Ophthalmologist	Yes, I currently receive care at a specialist ataxia centre	Yes, I have experienced this symptom and have been referred for its treatment	No, I have experienced this symptom but have not been referred for treatment	No, I have never experienced this symptom	No, I have never experienced this symptom	Yes, I have experienced this symptom and have been referred for its treatment	No, I have never experienced this symptom	Yes, I have experienced this symptom and have been referred for its treatment	No, I have never experienced this symptom	Yes, I have experienced this symptom and have been referred for its treatment
148	YES	Yes, I am the ataxic patient	Yes	30-59	Man																None				Cerebellar ataxia (unknown cause and not identified by genetic testing)		No		I don't know	2	2	1	6	0	5	5	5	0		No (please proceed to question 36)
149	YES	Yes, I am the ataxic patient	Yes	60-80	Man																						Yes, I have other confirmation of my diagnosis( e.g.celiac disease )		0	0	0	0	0	0	1	0	0	1	ophtalmology	Yes, I was seen at a specialist ataxia centre but no longer receive care there	No, I have never experienced this symptom	No, I have never experienced this symptom	No, I have never experienced this symptom	No, I have never experienced this symptom	No, I have experienced this symptom but have not been referred for treatment	No, I have experienced this symptom but have not been referred for treatment	No, I have experienced this symptom but have not been referred for treatment	No, I have experienced this symptom but have not been referred for treatment	No, I have experienced this symptom but have not been referred for treatment
150	YES	Yes, I am the ataxic patient	Yes	16-29	Man																None				Not known	Not yet diagnosed	No	Not yet diagnosed	0	0	2	0	0	0	30	20	0	2	Ophthalmologist e Gastroenterologist	No (please proceed to question 36)	No, I have never experienced this symptom	No, I have never experienced this symptom	Yes, I have experienced this symptom and have been referred for its treatment	No, I have never experienced this symptom	No, I have never experienced this symptom	No, I have never experienced this symptom	Yes, I have experienced this symptom and have been referred for its treatment	No, I have never experienced this symptom	Yes, I have experienced this symptom and have been referred for its treatment
151	YES	Yes, I am the ataxic patient	Yes	30-59	Man																None					spinocerebellar ataxia sca 28	Yes, I have a genetic confirmation of my diagnosis e.g. Friedreich’s ataxia [Please specify in the box below]		0	0	0	0	0	0	1	1	0			Yes, I currently receive care at a specialist ataxia centre	No, I have never experienced this symptom	No, I have never experienced this symptom	No, I have never experienced this symptom	No, I have never experienced this symptom	Yes, I have experienced this symptom and have been referred for its treatment	No, I have never experienced this symptom	Yes, I have experienced this symptom and have been referred for its treatment	No, I have never experienced this symptom	Yes, I have experienced this symptom and have been referred for its treatment
152	YES	No, I complete the survey on behalf of the patient	Yes	30-59	Woman	Diabetes																		diabetes	Friedreich’s ataxia	AF	Yes, I have a genetic confirmation of my diagnosis e.g. Friedreich’s ataxia [Please specify in the box below]	AF my brother too suffered from Friedreich’s ataxia	0	0	0	0	0	0	1	1	0	1	DIABETES SPECIALIST	Yes, I was seen at a specialist ataxia centre but no longer receive care there	No, I have never experienced this symptom	No, I have never experienced this symptom	No, I have never experienced this symptom	No, I have never experienced this symptom	No, I have never experienced this symptom	No, I have never experienced this symptom	No, I have never experienced this symptom	No, I have never experienced this symptom	No, I have never experienced this symptom
153	YES	Yes, I am the ataxic patient	Yes	30-59	Woman																None				Friedreich’s ataxia		Yes, I have a genetic confirmation of my diagnosis e.g. Friedreich’s ataxia [Please specify in the box below]		0	0	0	0	0	0	0	0	0	0		Yes, I currently receive care at a specialist ataxia centre
154	YES	Yes, I am the ataxic patient	Yes	30-59	Woman																None				Inherited cerebellar ataxia (SCAs e.g. SCA1, SCA2, SCA3, etc.)		Yes, I have a genetic confirmation of my diagnosis e.g. Friedreich’s ataxia [Please specify in the box below]		2	1	0	I don't know	0	0		1	0	1		Yes, I currently receive care at a specialist ataxia centre	Yes, I have experienced this symptom and have been referred for its treatment	No, I have never experienced this symptom	Yes, I have experienced this symptom and have been referred for its treatment	Unsure	Yes, I have experienced this symptom and have been referred for its treatment	No, I have never experienced this symptom	No, I have experienced this symptom but have not been referred for treatment	Yes, I have experienced this symptom and have been referred for its treatment	Yes, I have experienced this symptom and have been referred for its treatment
155	YES	Yes, I am the ataxic patient	Yes	30-59	Woman																None				Inherited cerebellar ataxia (SCAs e.g. SCA1, SCA2, SCA3, etc.)		Yes, I have a genetic confirmation of my diagnosis e.g. Friedreich’s ataxia [Please specify in the box below]	Sca 1	0	0	0	0	0	0	50	30	0	0		No (please proceed to question 36)	No, I have never experienced this symptom	No, I have never experienced this symptom	No, I have never experienced this symptom	No, I have never experienced this symptom	Yes, I have experienced this symptom and have been referred for its treatment	No, I have never experienced this symptom	Yes, I have experienced this symptom and have been referred for its treatment	No, I have never experienced this symptom	Yes, I have experienced this symptom and have been referred for its treatment
156	YES	No, I complete the survey on behalf of the patient	Yes	60-80	Woman																				Cerebellar ataxia (unknown cause and not identified by genetic testing)		No				1	1	50		50	16		2		Yes, I was seen at a specialist ataxia centre but no longer receive care there	Yes, I have experienced this symptom and have been referred for its treatment
157	YES	Yes, I am the ataxic patient	Yes	30-59	Woman																None				Friedreich’s ataxia		Yes, I have a genetic confirmation of my diagnosis e.g. Friedreich’s ataxia [Please specify in the box below]								50	50				Yes, I currently receive care at a specialist ataxia centre	Yes, I have experienced this symptom and have been referred for its treatment	No, I have never experienced this symptom	No, I have never experienced this symptom	No, I have never experienced this symptom	No, I have never experienced this symptom	No, I have never experienced this symptom	No, I have never experienced this symptom	No, I have never experienced this symptom	Yes, I have experienced this symptom and have been referred for its treatment
158	YES	Yes, I am the ataxic patient	Yes	30-59	Woman	Diabetes																			Friedreich’s ataxia		Yes, I have a genetic confirmation of my diagnosis e.g. Friedreich’s ataxia [Please specify in the box below]		0	0	0	0	0	0	50	1	0	0		No (please proceed to question 36)	Yes, I have experienced this symptom and have been referred for its treatment	Yes, I have experienced this symptom and have been referred for its treatment	No, I have never experienced this symptom	No, I have never experienced this symptom	Yes, I have experienced this symptom and have been referred for its treatment	No, I have never experienced this symptom	No, I have never experienced this symptom	No, I have never experienced this symptom	Yes, I have experienced this symptom and have been referred for its treatment
159	YES	Yes, I am the ataxic patient	Yes	30-59	Woman																	Other (please herebelow specify )		reflux, thrombocytosis	Cerebellar ataxia (unknown cause and not identified by genetic testing)		No		5		2				40	20				Yes, I currently receive care at a specialist ataxia centre	No, I have never experienced this symptom	Yes, I have experienced this symptom and have been referred for its treatment	Yes, I have experienced this symptom and have been referred for its treatment	No, I have never experienced this symptom	Yes, I have experienced this symptom and have been referred for its treatment	No, I have never experienced this symptom	Yes, I have experienced this symptom and have been referred for its treatment	Yes, I have experienced this symptom and have been referred for its treatment	Yes, I have experienced this symptom and have been referred for its treatment
160	YES	Yes, I am the ataxic patient	Yes	30-59	Woman																None				Inherited cerebellar ataxia (SCAs e.g. SCA1, SCA2, SCA3, etc.)		Yes, I have a genetic confirmation of my diagnosis e.g. Friedreich’s ataxia [Please specify in the box below]	spinocerebellar ataxia Sca2	0	0	1	0	0	0	2	0	0	0		Yes, I currently receive care at a specialist ataxia centre	No, I have never experienced this symptom	No, I have never experienced this symptom	No, I have never experienced this symptom	No, I have never experienced this symptom	No, I have never experienced this symptom	No, I have never experienced this symptom	No, I have never experienced this symptom	No, I have never experienced this symptom	No, I have never experienced this symptom
161	YES	Yes, I am the ataxic patient	Yes	30-59	Woman	Diabetes																			Friedreich’s ataxia		Yes, I have a genetic confirmation of my diagnosis e.g. Friedreich’s ataxia [Please specify in the box below]		0	0	1	0	0	0	50	25	0	0		Yes, I currently receive care at a specialist ataxia centre	No, I have never experienced this symptom	Yes, I have experienced this symptom and have been referred for its treatment	No, I have never experienced this symptom	No, I have never experienced this symptom	Yes, I have experienced this symptom and have been referred for its treatment	Yes, I have experienced this symptom and have been referred for its treatment	Yes, I have experienced this symptom and have been referred for its treatment	No, I have never experienced this symptom	Yes, I have experienced this symptom and have been referred for its treatment
162	YES	Yes, I am the ataxic patient	Yes	30-59	Man																None				Inherited cerebellar ataxia (SCAs e.g. SCA1, SCA2, SCA3, etc.)		Yes, I have a genetic confirmation of my diagnosis e.g. Friedreich’s ataxia [Please specify in the box below]		1	1	1	0	0	0	1	1		1		Yes, I currently receive care at a specialist ataxia centre
163	YES	Yes, I am the ataxic patient	Yes	30-59	Man																	Other (please herebelow specify )		slight ventricular hypertrophy	Friedreich’s ataxia		Yes, I have a genetic confirmation of my diagnosis e.g. Friedreich’s ataxia [Please specify in the box below]		0	0	0	0	0	0	0	20	0	3		Yes, I was seen at a specialist ataxia centre but no longer receive care there	No, I have never experienced this symptom	Yes, I have experienced this symptom and have been referred for its treatment	No, I have never experienced this symptom	No, I have never experienced this symptom	No, I have never experienced this symptom	No, I have experienced this symptom but have not been referred for treatment	No, I have experienced this symptom but have not been referred for treatment	No, I have never experienced this symptom	Yes, I have experienced this symptom and have been referred for its treatment
164	YES	Yes, I am the ataxic patient	Yes	30-59	Man																			areflexic bladder and incontenence	Cerebellar ataxia (unknown cause and not identified by genetic testing)		Unsure		2	0	0	0	0	0	3	0	2		Ear, nose and throat specialist	Yes, I currently receive care at a specialist ataxia centre
167	YES	Yes, I am the ataxic patient	Yes	30-59	Man																None				Other [Please specify in the box below]	Spg7	Yes, I have other confirmation of my diagnosis( e.g.celiac disease )		0	0	2	1	1	0	35	15	0	1		Yes, I currently receive care at a specialist ataxia centre	No, I have never experienced this symptom	No, I have never experienced this symptom	No, I have never experienced this symptom	No, I have never experienced this symptom	No, I have never experienced this symptom	No, I have never experienced this symptom	No, I have never experienced this symptom	No, I have never experienced this symptom	No, I have never experienced this symptom
168	YES	Yes, I am the ataxic patient	Yes	16-29	Man																None				Not Known		No		0	0	2	0	0	0	25	20	0	10		No (please proceed to question 36)
169	YES	Yes, I am the ataxic patient	Yes	60-80	Woman																None				Not known		Yes, I have a genetic confirmation of my diagnosis e.g. Friedreich’s ataxia [Please specify in the box below]		0	0	0	0	0	0	1	0			Dermatologist	Yes, I was seen at a specialist ataxia centre but no longer receive care there
170	YES	Yes, I am the ataxic patient	Yes	30-59	Woman						Heart failure														Friedreich’s ataxia		Yes, I have a genetic confirmation of my diagnosis e.g. Friedreich’s ataxia [Please specify in the box below]								2	2				Yes, I was seen at a specialist ataxia centre but no longer receive care there
171	YES	No, I complete the survey on behalf of the patient	Yes	16-29	Woman
172	YES	No, I complete the survey on behalf of the patient	Yes	30-59	Woman																None				Cerebellar ataxia (unknown cause and not identified by genetic testing)		No		0	1	0	0								Yes, I was seen at a specialist ataxia centre but no longer receive care there	No, I have never experienced this symptom	No, I have never experienced this symptom	No, I have never experienced this symptom	No, I have never experienced this symptom	No, I have never experienced this symptom	No, I have never experienced this symptom	No, I have never experienced this symptom	No, I have never experienced this symptom	No, I have never experienced this symptom
173	YES	Yes, I am the ataxic patient	Yes	60-80	Woman																None				Inherited cerebellar ataxia (SCAs e.g. SCA1, SCA2, SCA3, etc.)		Unsure								2					Yes, I was seen at a specialist ataxia centre but no longer receive care there
174	YES	No, I complete the survey on behalf of the patient	Yes	30-59	Woman																None
175	YES	No, I complete the survey on behalf of the patient	Yes	60-80	Man																None				Cerebellar ataxia (unknown cause and not identified by genetic testing)		No				1				40	40		2	Vascular surgeon	Yes, I currently receive care at a specialist ataxia centre	No, I have never experienced this symptom	No, I have never experienced this symptom	No, I have never experienced this symptom	No, I have experienced this symptom but have not been referred for treatment	No, I have experienced this symptom but have not been referred for treatment	No, I have never experienced this symptom	No, I have never experienced this symptom	No, I have never experienced this symptom	Yes, I have experienced this symptom and have been referred for its treatment
176	YES	Yes, I am the ataxic patient	Yes	30-59	Woman																				Other [Please specify in the box below]	ataxia fxtas	Yes, I have a genetic confirmation of my diagnosis e.g. Friedreich’s ataxia [Please specify in the box below]			0	2			1						Yes, I currently receive care at a specialist ataxia centre	No, I have experienced this symptom but have not been referred for treatment				Yes, I have experienced this symptom and have been referred for its treatment				Yes, I have experienced this symptom and have been referred for its treatment
177	YES	No, I complete the survey on behalf of the patient	Yes	60-80	Woman																None				Friedreich’s ataxia		Yes, I have a genetic confirmation of my diagnosis e.g. Friedreich’s ataxia [Please specify in the box below]				2				2		1	2		Yes, I currently receive care at a specialist ataxia centre	No, I have never experienced this symptom	Yes, I have experienced this symptom and have been referred for its treatment	No, I have never experienced this symptom	No, I have never experienced this symptom	Yes, I have experienced this symptom and have been referred for its treatment	Yes, I have experienced this symptom and have been referred for its treatment	Yes, I have experienced this symptom and have been referred for its treatment	No, I have never experienced this symptom	No, I have experienced this symptom but have not been referred for treatment
178	YES	Yes, I am the ataxic patient	Yes	30-59	Woman												Psychiatric disorder ( Depression or any other)								Other [Please specify in the box below]		Yes, I have a genetic confirmation of my diagnosis e.g. Friedreich’s ataxia [Please specify in the box below]		0	0	0	0	0	0	0	0	0	0		Yes, I currently receive care at a specialist ataxia centre	No, I have never experienced this symptom	No, I have never experienced this symptom	Yes, I have experienced this symptom and have been referred for its treatment	No, I have never experienced this symptom	No, I have never experienced this symptom	No, I have never experienced this symptom	Yes, I have experienced this symptom and have been referred for its treatment	Yes, I have experienced this symptom and have been referred for its treatment	No, I have never experienced this symptom
179	YES	No, I complete the survey on behalf of the patient	Yes	30-59	Man																			None	Inherited cerebellar ataxia (SCAs e.g. SCA1, SCA2, SCA3, etc.)		Yes, I have a genetic confirmation of my diagnosis e.g. Friedreich’s ataxia [Please specify in the box below]	sca1	1	1	1	0	0	3	0	0	0	0		Yes, I was seen at a specialist ataxia centre but no longer receive care there	No, I have never experienced this symptom	No, I have never experienced this symptom	No, I have never experienced this symptom	No, I have never experienced this symptom	Yes, I have experienced this symptom and have been referred for its treatment	No, I have never experienced this symptom	No, I have never experienced this symptom	No, I have never experienced this symptom	Yes, I have experienced this symptom and have been referred for its treatment
180	YES	No, I complete the survey on behalf of the patient	Yes	16-29	Woman																None				Other [Please specify in the box below]	Chp1 Spax9	Yes, I have a genetic confirmation of my diagnosis e.g. Friedreich’s ataxia [Please specify in the box below]		0	0	0	0	0	0	0	0	0	0		Yes, I currently receive care at a specialist ataxia centre	No, I have experienced this symptom but have not been referred for treatment	No, I have never experienced this symptom	No, I have never experienced this symptom	No, I have never experienced this symptom	No, I have never experienced this symptom	No, I have never experienced this symptom	No, I have never experienced this symptom	No, I have never experienced this symptom	Yes, I have experienced this symptom and have been referred for its treatment
181	YES	Yes, I am the ataxic patient	Yes	30-59	Man																None				Other [Please specify in the box below]	Cerebellar ataxia with eye pressure type 1	Yes, I have a genetic confirmation of my diagnosis e.g. Friedreich’s ataxia [Please specify in the box below]	Cerebellar ataxia with ocular motor apraxia type1
182	YES	Yes, I am the ataxic patient	Yes	60-80	Man			Cancer																	Inherited cerebellar ataxia (SCAs e.g. SCA1, SCA2, SCA3, etc.)		Yes, I have a genetic confirmation of my diagnosis e.g. Friedreich’s ataxia [Please specify in the box below]	Sca 2	2	0	1	0	0	0	5			2	Ophthalmologist Urologist	Yes, I currently receive care at a specialist ataxia centre	No, I have experienced this symptom but have not been referred for treatment	No, I have never experienced this symptom	No, I have never experienced this symptom	No, I have never experienced this symptom	No, I have experienced this symptom but have not been referred for treatment	No, I have never experienced this symptom	Unsure	No, I have never experienced this symptom	Yes, I have experienced this symptom and have been referred for its treatment
183	YES	Yes, I am the ataxic patient	Yes	60-80	Woman																None				Cerebellar ataxia (unknown cause and not identified by genetic testing)		Unsure		I don't know	1	1	0	0	0	1	1	1	0		No (please proceed to question 36)	No, I have never experienced this symptom	Yes, I have experienced this symptom and have been referred for its treatment	No, I have never experienced this symptom	No, I have never experienced this symptom	No, I have never experienced this symptom	No, I have never experienced this symptom	No, I have never experienced this symptom	No, I have never experienced this symptom	Yes, I have experienced this symptom and have been referred for its treatment
184	YES	Yes, I am the ataxic patient	Yes	30-59	Man																			None	Inherited cerebellar ataxia (SCAs e.g. SCA1, SCA2, SCA3, etc.)		Yes, I have a genetic confirmation of my diagnosis e.g. Friedreich’s ataxia [Please specify in the box below]		1	1	1	0	0	0	36	10	0	1		Yes, I currently receive care at a specialist ataxia centre	No, I have never experienced this symptom	No, I have never experienced this symptom	No, I have never experienced this symptom	No, I have never experienced this symptom	No, I have experienced this symptom but have not been referred for treatment	No, I have never experienced this symptom	No, I have never experienced this symptom	No, I have never experienced this symptom	Yes, I have experienced this symptom and have been referred for its treatment
185	YES	Yes, I am the ataxic patient	Yes	30-59	Man																None				Other [Please specify in the box below]	multiple system atrophy	Yes, I have other confirmation of my diagnosis( e.g.celiac disease )		0	0	0	0	0	1	28	0	0	0	I feel left to my own devices	Yes, I was seen at a specialist ataxia centre but no longer receive care there	No, I have experienced this symptom but have not been referred for treatment	Yes, I have experienced this symptom and have been referred for its treatment	Yes, I have experienced this symptom and have been referred for its treatment	No, I have experienced this symptom but have not been referred for treatment	No, I have experienced this symptom but have not been referred for treatment	No, I have never experienced this symptom	Yes, I have experienced this symptom and have been referred for its treatment	No, I have experienced this symptom but have not been referred for treatment	No, I have experienced this symptom but have not been referred for treatment
186	YES	Yes, I am the ataxic patient	Yes	30-59	Man																None						Yes, I have a genetic confirmation of my diagnosis e.g. Friedreich’s ataxia [Please specify in the box below]						6							Yes, I currently receive care at a specialist ataxia centre	No, I have never experienced this symptom	No, I have never experienced this symptom	No, I have experienced this symptom but have not been referred for treatment	No, I have never experienced this symptom	No, I have never experienced this symptom	No, I have never experienced this symptom	No, I have never experienced this symptom	No, I have never experienced this symptom	No, I have never experienced this symptom
187	YES	Yes, I am the ataxic patient	Yes	30-59	Man																None				Other [Please specify in the box below]	multiple system atrophy cerebellar type (MSA-c)	Yes, I have a genetic confirmation of my diagnosis e.g. Friedreich’s ataxia [Please specify in the box below]	multiple system atrophy cerebellar type (MSA-c)	0	4	4	1	1	1	50	50	0	0		Yes, I was seen at a specialist ataxia centre but no longer receive care there	Yes, I have experienced this symptom and have been referred for its treatment	No, I have never experienced this symptom	No, I have experienced this symptom but have not been referred for treatment	Yes, I have experienced this symptom and have been referred for its treatment	Yes, I have experienced this symptom and have been referred for its treatment	No, I have never experienced this symptom	Yes, I have experienced this symptom and have been referred for its treatment	Yes, I have experienced this symptom and have been referred for its treatment	Yes, I have experienced this symptom and have been referred for its treatment
188	YES	Yes, I am the ataxic patient	Yes	30-59	Man																None					I suffer from Spastic Paraplegia	Yes, I have other confirmation of my diagnosis( e.g.celiac disease )
190	YES	No, I complete the survey on behalf of the patient	Yes	30-59	Woman																None				Not known		No		1	0	2	0	0	0	1	1	10	2	Ophthalmologist	Yes, I currently receive care at a specialist ataxia centre	No, I have experienced this symptom but have not been referred for treatment	No, I have experienced this symptom but have not been referred for treatment	No, I have experienced this symptom but have not been referred for treatment	No, I have experienced this symptom but have not been referred for treatment	No, I have experienced this symptom but have not been referred for treatment	No, I have never experienced this symptom	No, I have experienced this symptom but have not been referred for treatment	No, I have experienced this symptom but have not been referred for treatment	No, I have never experienced this symptom
191	YES	No, I complete the survey on behalf of the patient	Yes	30-59	Man																None				Inherited cerebellar ataxia (SCAs e.g. SCA1, SCA2, SCA3, etc.)		Yes, I have a genetic confirmation of my diagnosis e.g. Friedreich’s ataxia [Please specify in the box below]		0	0	0	0	0	2	2	0		2		Yes, I currently receive care at a specialist ataxia centre
192	YES	Yes, I am the ataxic patient	Yes	30-59	Man																		I am not sure		Friedreich’s ataxia		Yes, I have a genetic confirmation of my diagnosis e.g. Friedreich’s ataxia [Please specify in the box below]	Friedreich’s ataxia	4	2	0	0	0	0	3	1	5	1	Cardiologist	Yes, I was seen at a specialist ataxia centre but no longer receive care there	Unsure	Unsure	Unsure	Unsure	Unsure	Unsure	Unsure	Unsure	Unsure
194	YES	Yes, I am the ataxic patient	Yes	30-59	Man	Diabetes															None				Friedreich’s ataxia		Yes, I have a genetic confirmation of my diagnosis e.g. Friedreich’s ataxia [Please specify in the box below]	on1996	2		1	0	0	0	2	1	20	6	Neuro-oftalmologist, Ear, nose and throat specialist, DIABETES SPECIALIST, Cardiologist , Urologist	Yes, I currently receive care at a specialist ataxia centre		Yes, I have experienced this symptom and have been referred for its treatment	No, I have experienced this symptom but have not been referred for treatment		Yes, I have experienced this symptom and have been referred for its treatment	Yes, I have experienced this symptom and have been referred for its treatment	Yes, I have experienced this symptom and have been referred for its treatment	Yes, I have experienced this symptom and have been referred for its treatment	Yes, I have experienced this symptom and have been referred for its treatment
195	YES	Yes, I am the ataxic patient	Yes	30-59	Woman	Diabetes																Other (please herebelow specify )		Decreased lung capacity	Friedreich’s ataxia		Yes, I have a genetic confirmation of my diagnosis e.g. Friedreich’s ataxia [Please specify in the box below]		0	1	1	0	0	0	0	0	0	4		Yes, I currently receive care at a specialist ataxia centre	No, I have never experienced this symptom	Yes, I have experienced this symptom and have been referred for its treatment	No, I have never experienced this symptom	No, I have never experienced this symptom	No, I have experienced this symptom but have not been referred for treatment	Yes, I have experienced this symptom and have been referred for its treatment	Yes, I have experienced this symptom and have been referred for its treatment	No, I have experienced this symptom but have not been referred for treatment	No, I have experienced this symptom but have not been referred for treatment
196	YES	Yes, I am the ataxic patient	Yes	60-80	Woman																	Other (please herebelow specify )		Arterial hypertension, Dyslipidemia	Cerebellar ataxia (unknown cause and not identified by genetic testing)		No		0	0	1	0	0	0	1	1	0	1	Ophthalmologist	Yes, I currently receive care at a specialist ataxia centre	No, I have never experienced this symptom	No, I have never experienced this symptom	No, I have never experienced this symptom	No, I have never experienced this symptom	Yes, I have experienced this symptom and have been referred for its treatment	No, I have never experienced this symptom	Yes, I have experienced this symptom and have been referred for its treatment	No, I have never experienced this symptom	Yes, I have experienced this symptom and have been referred for its treatment
197	YES	Yes, I am the ataxic patient	Yes	30-59	Man																			hypertension	Inherited cerebellar ataxia (SCAs e.g. SCA1, SCA2, SCA3, etc.)			DNA TEST			2									Yes, I currently receive care at a specialist ataxia centre
[truncated: 5 more columns]

## Sheet: Germany clean data
Respondent	Question 1: I confirm that I am (or the person I am completing this survey on behalf of is) aged 16 years or over, live(s) in Germany and wish(es) to proceed with this survey . Please check one:	Question 2: Please indicate whether you are the person living with ataxia or a person completing the survey on their behalf and representing patient’s view. Please check one:	Question 3: Have you or the person you are completing the survey on behalf of been diagnosed with ataxia by a healthcare professional? Please check one:	Question 4: What is your age? Please check one	Question 5: Which of the following best describes your gender? Please check one:	Question 6: Do you have any additional conditions, not related to your ataxia? Please check all that apply:																			Question 12: Which ataxia do you have? Please check one		Question 15: Has your specific diagnosis of ataxia been confirmed e.g. through genetic testing? Please check one		Question 26: In THE PAST YEAR, how many of the following types of appointment have you attended as a result of your ataxia? Please check one per line																Question 27: Have you ever been referred to/seen at one of the specialist ataxia centres? Pleast check one	Question 52: Have you ever been referred for treatment of any of the following symptoms as a result of your ataxia? Please tick the box corresponding to your answer in the row opposite each symptom. For example, if you are unsure you would tick box D
	Response	Response	Response	Response	Response	Diabetes mellitus	Liver disease	Malignancy (cancer)	HIV or AIDS	Chronic kidney disease	Congestive heart failure	Myocardial infarction (heart attack)	Chronic obstructive pulmonary disease (COPD)	Peripheral vascular disease	Cerebrovascular accident or transient ischemic attack (stroke)	Dementia or Alzheimer’s disease	Psychiatric disorder (depression or any other)	Hemiplegia (paralysis of one side of the body)	Rheumatic or connective tissue disease	Peptic (stomach) ulcer disease	None	Other [Please specify in the box below]	Not sure	Text box	Response	Text box	Response	Text box	GP appointments - past year	Hospital Outpatient clinic visits with neurologist (not a SAC) - past year	Specialist ataxia centre visits - past year	number of visits of Hospital Inpatient stays - past year	number of nights of Hospital Inpatient stays - past year	A&E visits - past year	Physiotherapist appointments - past year	Speech and Language therapist appointments - past year	Occupational therapist appointments - past year	Number of visits to other specialists (e.g. ophthalmologist, ear, nose and throat doctor). Please indicate the specialization in the text box below - past year	Text box						Response	Pain	Heart problems	Gastroenterological problems	Sexual dysfunction
1	yes	No, I am completing it on behalf of the person with ataxia	yes	16-29	female																yes				Friedreich’s ataxia		Yes, I have a genetic confirmation of my diagnosis e.g. Friedreich’s ataxia, spinocerebellar ataxia type 1, 2, 3, etc. (SCA1, SCA2, SCA3, etc.) [Please specify in the box below] .		2	2	1	1	14	1	36	25	0	0	usually an ear, nose and throat specialist, an ophthalmologist once						Yes, I was seen at a specialist ataxia centre but no longer receive care there	Neither agree nor disagree	Strongly agree	Neither agree nor disagree	Neither agree nor disagree
2	yes	Yes, I am the person living with ataxia	yes	30-59	female																	yes		Thyroid nodules	Inherited cerebellar ataxia (SCAs e.g. SCA1, SCA2, SCA3, etc.)		Yes, I have a genetic confirmation of my diagnosis e.g. Friedreich’s ataxia, spinocerebellar ataxia type 1, 2, 3, etc. (SCA1, SCA2, SCA3, etc.) [Please specify in the box below] .	SCA 6	2	2	1	0	0	0	50	0	0	1	Ophthalmologist							Strongly disagree	Strongly disagree	Strongly disagree	Strongly disagree
3	yes	Yes, I am the person living with ataxia	yes	30-59	male						yes						yes						yes		Friedreich’s ataxia		Yes, I have a genetic confirmation of my diagnosis e.g. Friedreich’s ataxia, spinocerebellar ataxia type 1, 2, 3, etc. (SCA1, SCA2, SCA3, etc.) [Please specify in the box below] .	Friedreich ataxia	4	4	1	2	35	2	50	30	30	2							Yes, I currently receive care at a specialist ataxia centre	Strongly disagree	Strongly agree	N/A	N/A
4	yes	Yes, I am the person living with ataxia	yes	16-29	male						yes	yes		yes											Friedreich’s ataxia		Yes, I have a genetic confirmation of my diagnosis e.g. Friedreich’s ataxia, spinocerebellar ataxia type 1, 2, 3, etc. (SCA1, SCA2, SCA3, etc.) [Please specify in the box below] .																		Yes, I currently receive care at a specialist ataxia centre
5	yes	Yes, I am the person living with ataxia	yes	30-59	female																				Inherited cerebellar ataxia (SCAs e.g. SCA1, SCA2, SCA3, etc.)	SCA6	Yes, I have a genetic confirmation of my diagnosis e.g. Friedreich’s ataxia, spinocerebellar ataxia type 1, 2, 3, etc. (SCA1, SCA2, SCA3, etc.) [Please specify in the box below] .	SCA6																	Yes, I currently receive care at a specialist ataxia centre
6	yes	Yes, I am the person living with ataxia	yes	60-80	female	yes																			Inherited cerebellar ataxia (SCAs e.g. SCA1, SCA2, SCA3, etc.)	SCA 6	Yes, I have a genetic confirmation of my diagnosis e.g. Friedreich’s ataxia, spinocerebellar ataxia type 1, 2, 3, etc. (SCA1, SCA2, SCA3, etc.) [Please specify in the box below] .	SCA 6		4	1	0	0	0	0	0
7	yes	Yes, I am the person living with ataxia	yes	30-59	male																yes				Not known		No	Molecular genetic tests, negative results	3	1	2	1		0	0	9	0	1	Ear, nose and throat specialist						Yes, I currently receive care at a specialist ataxia centre	N/A	N/A	N/A	Disagree
9	yes	Yes, I am the person living with ataxia	yes	30-59	female												yes								Episodic ataxia		Yes, I have a genetic confirmation of my diagnosis e.g. Friedreich’s ataxia, spinocerebellar ataxia type 1, 2, 3, etc. (SCA1, SCA2, SCA3, etc.) [Please specify in the box below] .		20	0	1	0	0	0	Cannot recall	0	0	Cannot recall							Yes, I currently receive care at a specialist ataxia centre	N/A	N/A	N/A	N/A
10	yes	Yes, I am the person living with ataxia	yes	30-59	male																yes				Other [Please specify in the box below]	Nonprogressive ataxia with prominent cerebellar oculomotor disorder and discrete ataxia of the limbs	Yes, I have a genetic confirmation of my diagnosis e.g. Friedreich’s ataxia, spinocerebellar ataxia type 1, 2, 3, etc. (SCA1, SCA2, SCA3, etc.) [Please specify in the box below] .		1																Yes, I currently receive care at a specialist ataxia centre	N/A	N/A	N/A	N/A
11	yes	Yes, I am the person living with ataxia	yes	30-59	female																yes				Inherited cerebellar ataxia (SCAs e.g. SCA1, SCA2, SCA3, etc.)		Yes, I have a genetic confirmation of my diagnosis e.g. Friedreich’s ataxia, spinocerebellar ataxia type 1, 2, 3, etc. (SCA1, SCA2, SCA3, etc.) [Please specify in the box below] .	SCA 3											Longterm physiotherapy, once a week from receiving diagnosis						No [please proceed to question 35]	Agree	N/A	N/A	N/A
12	yes	No, I am completing it on behalf of the person with ataxia	yes	16-29	male																		yes		Friedreich’s ataxia	autosomal rezessive, homoallelic GAA expansion within FXN gene	Yes, I have a genetic confirmation of my diagnosis e.g. Friedreich’s ataxia, spinocerebellar ataxia type 1, 2, 3, etc. (SCA1, SCA2, SCA3, etc.) [Please specify in the box below] .		4	5	1	0	0	0	0	4	50	3	Getting from wheelchair into bed failed, fell onto bed frame and tympanic membrane was rupured, a surgery was required						Yes, I currently receive care at a specialist ataxia centre	Strongly agree
14	yes	Yes, I am the person living with ataxia	yes	60-80	male	yes																			Inherited cerebellar ataxia (SCAs e.g. SCA1, SCA2, SCA3, etc.)		Yes, I have a genetic confirmation of my diagnosis e.g. Friedreich’s ataxia, spinocerebellar ataxia type 1, 2, 3, etc. (SCA1, SCA2, SCA3, etc.) [Please specify in the box below] .																		Yes, I currently receive care at a specialist ataxia centre
17	yes	Yes, I am the person living with ataxia	yes	60-80	female																						Yes, I have a genetic confirmation of my diagnosis e.g. Friedreich’s ataxia, spinocerebellar ataxia type 1, 2, 3, etc. (SCA1, SCA2, SCA3, etc.) [Please specify in the box below] .
20	yes	Yes, I am the person living with ataxia	yes	30-59	male																	yes		high blood pressure	Episodic ataxia		Yes, I have a genetic confirmation of my diagnosis e.g. Friedreich’s ataxia, spinocerebellar ataxia type 1, 2, 3, etc. (SCA1, SCA2, SCA3, etc.) [Please specify in the box below] .	Episodic ataxia type 2	Cannot recall	Cannot recall	Cannot recall		Cannot recall	Cannot recall	Cannot recall	0	Cannot recall	Cannot recall							Yes, I currently receive care at a specialist ataxia centre	Disagree	Strongly disagree	Disagree	Strongly disagree
23	yes	Yes, I am the person living with ataxia	yes	30-59	female																	yes		Migraine, asthma, hashimoto	Not known	mostly episodic ataxia	Yes, I have other confirmation of my diagnosis e.g. gluten ataxia [Please specify in the box below] .	Genetic test result from 18.08.2020										1							No [please proceed to question 35]
24	yes	Yes, I am the person living with ataxia	yes	30-59	female																	yes		Underactive thyroid	Inherited cerebellar ataxia (SCAs e.g. SCA1, SCA2, SCA3, etc.)	SCAR8	Yes, I have a genetic confirmation of my diagnosis e.g. Friedreich’s ataxia, spinocerebellar ataxia type 1, 2, 3, etc. (SCA1, SCA2, SCA3, etc.) [Please specify in the box below] .	SCAR8/SYNEI	4		0					50	50	6	specialists for: ear, nose and throat; eyes; gynaecology; tooth care; skin care						Yes, I was seen at a specialist ataxia centre but no longer receive care there	Neither agree nor disagree	Agree	Neither agree nor disagree	N/A
25	yes	Yes, I am the person living with ataxia	yes	60-80	male																		yes		Inherited cerebellar ataxia (SCAs e.g. SCA1, SCA2, SCA3, etc.)		Unsure																		Yes, I currently receive care at a specialist ataxia centre	N/A	N/A	N/A	N/A
27	yes	Yes, I am the person living with ataxia	yes	60-80	female															yes		yes		Asthma, beginning osteoarthritis	Not known		Yes, I have a genetic confirmation of my diagnosis e.g. Friedreich’s ataxia, spinocerebellar ataxia type 1, 2, 3, etc. (SCA1, SCA2, SCA3, etc.) [Please specify in the box below] .	spinocerebellar ataxia																	No [please proceed to question 35]	Strongly agree	Strongly agree	Strongly agree	N/A
29	yes	No, I am completing it on behalf of the person with ataxia	yes	30-59	male	yes	yes					yes										yes		Pompe disease	Inherited cerebellar ataxia (SCAs e.g. SCA1, SCA2, SCA3, etc.)		Yes, I have a genetic confirmation of my diagnosis e.g. Friedreich’s ataxia, spinocerebellar ataxia type 1, 2, 3, etc. (SCA1, SCA2, SCA3, etc.) [Please specify in the box below] .																		No [please proceed to question 35]	N/A	N/A	N/A	N/A
30	yes	Yes, I am the person living with ataxia	yes	60-80	female																yes				Not known		No																		No [please proceed to question 35]	Strongly agree	Disagree	Disagree	Disagree
31	yes	Yes, I am the person living with ataxia	yes	30-59	male	yes					yes														Inherited cerebellar ataxia (SCAs e.g. SCA1, SCA2, SCA3, etc.)		Yes, I have other confirmation of my diagnosis e.g. gluten ataxia [Please specify in the box below] .	cerebellar ataxia	0	2	0	0	0	0	50	0	30	6							No [please proceed to question 35]	N/A	Strongly agree	N/A	N/A
33	yes	Yes, I am the person living with ataxia	yes	30-59	male																			high blood pressure	Inherited cerebellar ataxia (SCAs e.g. SCA1, SCA2, SCA3, etc.)		Yes, I have a genetic confirmation of my diagnosis e.g. Friedreich’s ataxia, spinocerebellar ataxia type 1, 2, 3, etc. (SCA1, SCA2, SCA3, etc.) [Please specify in the box below] .																		Yes, I was seen at a specialist ataxia centre but no longer receive care there	N/A	N/A	N/A	N/A
34	yes	Yes, I am the person living with ataxia	yes	30-59	male																	yes		Crohn's disease	Inherited cerebellar ataxia (SCAs e.g. SCA1, SCA2, SCA3, etc.)		Yes, I have a genetic confirmation of my diagnosis e.g. Friedreich’s ataxia, spinocerebellar ataxia type 1, 2, 3, etc. (SCA1, SCA2, SCA3, etc.) [Please specify in the box below] .	Sca3																	Yes, I currently receive care at a specialist ataxia centre	Disagree	Strongly disagree	Strongly agree	Disagree
35	yes	Yes, I am the person living with ataxia	yes	30-59	female			yes							yes										Inherited cerebellar ataxia (SCAs e.g. SCA1, SCA2, SCA3, etc.)		Yes, I have a genetic confirmation of my diagnosis e.g. Friedreich’s ataxia, spinocerebellar ataxia type 1, 2, 3, etc. (SCA1, SCA2, SCA3, etc.) [Please specify in the box below] .		4	3	0	0	0	0	50	0	0	0	ENT specialist						No [please proceed to question 35]	Neither agree nor disagree	Neither agree nor disagree	Neither agree nor disagree	Neither agree nor disagree
36	yes	Yes, I am the person living with ataxia	yes	30-59	male																yes				Inherited cerebellar ataxia (SCAs e.g. SCA1, SCA2, SCA3, etc.)		Yes, I have a genetic confirmation of my diagnosis e.g. Friedreich’s ataxia, spinocerebellar ataxia type 1, 2, 3, etc. (SCA1, SCA2, SCA3, etc.) [Please specify in the box below] .
37	yes	No, I am completing it on behalf of the person with ataxia	yes	30-59	male																	yes		high blood pressure	Other [Please specify in the box below]	Msa C	Yes, I have other confirmation of my diagnosis e.g. gluten ataxia [Please specify in the box below] .
38	yes	Yes, I am the person living with ataxia	yes	30-59	male																	yes		Epilepsy	Inherited cerebellar ataxia (SCAs e.g. SCA1, SCA2, SCA3, etc.)		Yes, I have a genetic confirmation of my diagnosis e.g. Friedreich’s ataxia, spinocerebellar ataxia type 1, 2, 3, etc. (SCA1, SCA2, SCA3, etc.) [Please specify in the box below] .	SCA1	2	2	1	0	Cannot recall	0	1	1	1	Cannot recall							Yes, I currently receive care at a specialist ataxia centre	N/A	N/A	N/A	N/A
39	yes	Yes, I am the person living with ataxia	yes	30-59	female																yes				Inherited cerebellar ataxia (SCAs e.g. SCA1, SCA2, SCA3, etc.)	SCA1	Yes, I have a genetic confirmation of my diagnosis e.g. Friedreich’s ataxia, spinocerebellar ataxia type 1, 2, 3, etc. (SCA1, SCA2, SCA3, etc.) [Please specify in the box below] .	SCA1	2	2	1	0	0	0	50	20	0	0	Physiotherapy twice a week, more than 50 times overall						Yes, I currently receive care at a specialist ataxia centre	N/A	N/A	N/A
40	yes	No, I am completing it on behalf of the person with ataxia	yes	60-80	female							yes													Not known			not yet identified	1	0	0	0	0	0	50	50	50		Ophthalmologist						Yes, I currently receive care at a specialist ataxia centre	N/A	N/A	N/A	N/A
41	yes	Yes, I am the person living with ataxia	yes	60-80	female																			Chonic gastritis		Cerebellar oculomotor disorder. Unknown cause.	No	Analysis in progress		5		0	0												Yes, I currently receive care at a specialist ataxia centre
42	yes	Yes, I am the person living with ataxia	yes	30-59	female																				Inherited cerebellar ataxia (SCAs e.g. SCA1, SCA2, SCA3, etc.)		Yes, I have a genetic confirmation of my diagnosis e.g. Friedreich’s ataxia, spinocerebellar ataxia type 1, 2, 3, etc. (SCA1, SCA2, SCA3, etc.) [Please specify in the box below] .			4	1				45	37	49								No [please proceed to question 35]
43	yes	Yes, I am the person living with ataxia	yes	30-59	male	yes											yes					yes		HSP	Inherited cerebellar ataxia (SCAs e.g. SCA1, SCA2, SCA3, etc.)	SCA6	Yes, I have a genetic confirmation of my diagnosis e.g. Friedreich’s ataxia, spinocerebellar ataxia type 1, 2, 3, etc. (SCA1, SCA2, SCA3, etc.) [Please specify in the box below] .	Specific SCA6 testing due to genetically confirmed SCA diagnosis of the father.	0	0	1	0	0	0	50	0	0	0	Supplement 'physioth. appoint.' (before specific diagnosis): My health insurance wouldn't cover more than the usually prescribed '6 appointments' as long as no specific health issue is identified by a professional. // Supplement 'occup. appoint.': They were prescribed and had positive effects but my health insurance wouldn't cover them either.						Yes, I currently receive care at a specialist ataxia centre	Agree		Agree
44	yes	Yes, I am the person living with ataxia	yes	60-80	female	yes						yes										yes		RLS? (rest legg syndrome?)	Inherited cerebellar ataxia (SCAs e.g. SCA1, SCA2, SCA3, etc.)		Yes, I have a genetic confirmation of my diagnosis e.g. Friedreich’s ataxia, spinocerebellar ataxia type 1, 2, 3, etc. (SCA1, SCA2, SCA3, etc.) [Please specify in the box below] .	Spinocerebellar ataxia type 1	0	4	1	0	0	0	50	10	10	1	Physiotherapy twice a week						Yes, I currently receive care at a specialist ataxia centre	N/A	N/A	N/A	N/A
45	yes	Yes, I am the person living with ataxia	yes	60-80	female	yes						yes										yes		RLS?	Inherited cerebellar ataxia (SCAs e.g. SCA1, SCA2, SCA3, etc.)		Yes, I have a genetic confirmation of my diagnosis e.g. Friedreich’s ataxia, spinocerebellar ataxia type 1, 2, 3, etc. (SCA1, SCA2, SCA3, etc.) [Please specify in the box below] .	Spinocerebellar ataxia type 1	0		1	0	0	0	50	10	10	1	Physiotherapy twice a week						Yes, I currently receive care at a specialist ataxia centre
47	yes	Yes, I am the person living with ataxia	yes	16-29	female																yes				Friedreich’s ataxia		Yes, I have a genetic confirmation of my diagnosis e.g. Friedreich’s ataxia, spinocerebellar ataxia type 1, 2, 3, etc. (SCA1, SCA2, SCA3, etc.) [Please specify in the box below] .	Friedreich ataxia	3	3	1	0	0	1	Cannot recall	8	2	10	Ophthalmologist, orthopaedist, cardiologists, gynaecologist						Yes, I was seen at a specialist ataxia centre but no longer receive care there	Agree	Agree	Strongly disagree	Strongly disagree
48	yes	Yes, I am the person living with ataxia	yes	30-59	female																	yes		Multiple herniated discs, migraines with aura	Not known				8	Cannot recall	1	0		0	40	0	0	3	Orthopaedics						Yes, I currently receive care at a specialist ataxia centre		Strongly agree	Strongly agree
49	yes	Yes, I am the person living with ataxia	yes	30-59	male	yes																			Other [Please specify in the box below]	AOA2		AOA2											4-5						Yes, I currently receive care at a specialist ataxia centre	Disagree	Disagree	Disagree	Disagree
50	yes	Yes, I am the person living with ataxia	yes	30-59	male																yes				Inherited cerebellar ataxia (SCAs e.g. SCA1, SCA2, SCA3, etc.)		Yes, I have a genetic confirmation of my diagnosis e.g. Friedreich’s ataxia, spinocerebellar ataxia type 1, 2, 3, etc. (SCA1, SCA2, SCA3, etc.) [Please specify in the box below] .	SCA3																	Unure [please proceed to question 35]
51	yes	Yes, I am the person living with ataxia	yes	30-59	female								yes												Not known		No	Completed genetic tests without result	1										Physio 2x a week since 2014, 1xENT, 3xophthalmologist						Yes, I currently receive care at a specialist ataxia centre	Agree	Disagree	Disagree	Disagree
52	yes	Yes, I am the person living with ataxia	yes	30-59	male																	yes		Severe myopia	Inherited cerebellar ataxia (SCAs e.g. SCA1, SCA2, SCA3, etc.)		Yes, I have a genetic confirmation of my diagnosis e.g. Friedreich’s ataxia, spinocerebellar ataxia type 1, 2, 3, etc. (SCA1, SCA2, SCA3, etc.) [Please specify in the box below] .		0	0	0	0	0	0	0	0	0	0							Yes, I currently receive care at a specialist ataxia centre
53	yes	Yes, I am the person living with ataxia	yes	16-29	male																yes				Friedreich’s ataxia		Yes, I have a genetic confirmation of my diagnosis e.g. Friedreich’s ataxia, spinocerebellar ataxia type 1, 2, 3, etc. (SCA1, SCA2, SCA3, etc.) [Please specify in the box below] .		15	2	1	0	0	0	50	0	0	3							Yes, I currently receive care at a specialist ataxia centre
54	yes	Yes, I am the person living with ataxia	yes	30-59	female																yes			Otherwise I'm healthy - luckily-	Inherited cerebellar ataxia (SCAs e.g. SCA1, SCA2, SCA3, etc.)		Yes, I have a genetic confirmation of my diagnosis e.g. Friedreich’s ataxia, spinocerebellar ataxia type 1, 2, 3, etc. (SCA1, SCA2, SCA3, etc.) [Please specify in the box below] .
55	yes	Yes, I am the person living with ataxia	yes	30-59	female																	yes		Mast cell activation syndrome	Inherited cerebellar ataxia (SCAs e.g. SCA1, SCA2, SCA3, etc.)		Yes, I have a genetic confirmation of my diagnosis e.g. Friedreich’s ataxia, spinocerebellar ataxia type 1, 2, 3, etc. (SCA1, SCA2, SCA3, etc.) [Please specify in the box below] .	SCA1		3	1				50	50	50	2							Unsure [please proceed to question 35]	Strongly disagree	Strongly disagree	Strongly disagree	Strongly disagree
57	yes	Yes, I am the person living with ataxia	yes	30-59	female			yes																	Inherited cerebellar ataxia (SCAs e.g. SCA1, SCA2, SCA3, etc.)	Spinocerebellar ataxia type 13	Yes, I have a genetic confirmation of my diagnosis e.g. Friedreich’s ataxia, spinocerebellar ataxia type 1, 2, 3, etc. (SCA1, SCA2, SCA3, etc.) [Please specify in the box below] .	spinocerebellar ataxia type 13	12	8	1	1		2	Cannot recall	Cannot recall	Cannot recall	5	Orthopaedics, ENT, pulmonology, neurologist, psychologist						Yes, I was seen at a specialist ataxia centre but no longer receive care there	Agree
58	yes	Yes, I am the person living with ataxia	yes	60-80	male																	yes		1982 testicular tumor including chemotherapy	Inherited cerebellar ataxia (SCAs e.g. SCA1, SCA2, SCA3, etc.)		Yes, I have a genetic confirmation of my diagnosis e.g. Friedreich’s ataxia, spinocerebellar ataxia type 1, 2, 3, etc. (SCA1, SCA2, SCA3, etc.) [Please specify in the box below] .	Spinocerebellar ataxie type III (SCA3) with extrapyramidal, cerbellar, pyramidal and peripheral neuropathological contribution	8	0	1	0	0	0	50	40	1	1	Specialist for vascular and lymphatic system						Yes, I currently receive care at a specialist ataxia centre	N/A	N/A	N/A	Strongly agree
60	yes	Yes, I am the person living with ataxia	yes	30-59	male																yes				Inherited cerebellar ataxia (SCAs e.g. SCA1, SCA2, SCA3, etc.)		Yes, I have a genetic confirmation of my diagnosis e.g. Friedreich’s ataxia, spinocerebellar ataxia type 1, 2, 3, etc. (SCA1, SCA2, SCA3, etc.) [Please specify in the box below] .		9	1	1	0	0	0	0	20	20	2							Yes, I currently receive care at a specialist ataxia centre	Neither agree nor disagree	Neither agree nor disagree	Neither agree nor disagree	Neither agree nor disagree
61	yes	Yes, I am the person living with ataxia	yes	30-59	male												yes					yes		Herpes zoster, hypertension, reflux oesophagitis, bilateral hypacus, CTS operations left 3x right 1x, multiple fractures from a car accident	Other [Please specify in the box below]	sporadic ataxia, unknown etiology	Unsure		15	6	1	0	0	0	20	0	50	2							Yes, I currently receive care at a specialist ataxia centre	Neither agree nor disagree	Neither agree nor disagree	Neither agree nor disagree	Neither agree nor disagree
63	yes	Yes, I am the person living with ataxia	yes	30-59	male																	yes		above all Eczema	Friedreich’s ataxia		Yes, I have a genetic confirmation of my diagnosis e.g. Friedreich’s ataxia, spinocerebellar ataxia type 1, 2, 3, etc. (SCA1, SCA2, SCA3, etc.) [Please specify in the box below] .	Friedreich ataxia	4	0	1	0	0	0	50	3	10	2	ophthalmologist before first diagnosis - ophthalmologist & cardiologist in past year						Yes, I currently receive care at a specialist ataxia centre	N/A	Neither agree nor disagree	N/A	N/A
64	yes	No, I am completing it on behalf of the person with ataxia	yes	30-59	male																	yes		Tinitus	Inherited cerebellar ataxia (SCAs e.g. SCA1, SCA2, SCA3, etc.)		Yes, I have a genetic confirmation of my diagnosis e.g. Friedreich’s ataxia, spinocerebellar ataxia type 1, 2, 3, etc. (SCA1, SCA2, SCA3, etc.) [Please specify in the box below] .			2	2					40									Yes, I currently receive care at a specialist ataxia centre	Strongly disagree	Strongly disagree	Strongly disagree	Strongly disagree
65	yes	Yes, I am the person living with ataxia	yes	30-59	male	yes					yes	yes													Friedreich’s ataxia		Yes, I have a genetic confirmation of my diagnosis e.g. Friedreich’s ataxia, spinocerebellar ataxia type 1, 2, 3, etc. (SCA1, SCA2, SCA3, etc.) [Please specify in the box below] .	Type not known	3	0	1	3	2	2	0	4	0	1							Yes, I currently receive care at a specialist ataxia centre		Strongly agree
66	yes	Yes, I am the person living with ataxia	yes	30-59	female												yes								Other [Please specify in the box below]	Leukodystrophy	Yes, I have a genetic confirmation of my diagnosis e.g. Friedreich’s ataxia, spinocerebellar ataxia type 1, 2, 3, etc. (SCA1, SCA2, SCA3, etc.) [Please specify in the box below] .	Leukodstrophy 4H syndrome, but from 2017 on	1	2	1	0	0	0	0	45	0	0							Yes, I currently receive care at a specialist ataxia centre
67	yes	Yes, I am the person living with ataxia	yes	60-80	female												yes					yes		myeoloma	Not known		No					0			50										No [please proceed to question 35]	N/A	N/A	N/A	N/A
68	yes	Yes, I am the person living with ataxia	yes	60-80	male	yes																yes		Dizziness, Vestibular Disorders, Parkinson's Syndrome	Not known		No
70	yes	Yes, I am the person living with ataxia	yes	16-29	female																	yes		Vitiligo	Inherited cerebellar ataxia (SCAs e.g. SCA1, SCA2, SCA3, etc.)		Unsure
71	yes	Yes, I am the person living with ataxia	yes	16-29	male	yes																			Friedreich’s ataxia		Yes, I have a genetic confirmation of my diagnosis e.g. Friedreich’s ataxia, spinocerebellar ataxia type 1, 2, 3, etc. (SCA1, SCA2, SCA3, etc.) [Please specify in the box below] .	Friedreich ataxia	6	1	1	0	0	0	0	0	0	10	Specialist for diabetes, ophthalmologist						Yes, I currently receive care at a specialist ataxia centre	Strongly disagree	Agree	N/A	Disagree
72	yes	Yes, I am the person living with ataxia	yes	30-59	female			yes																	Other [Please specify in the box below]	Autoimmune response described by Brusu	No																		Unure [please proceed to question 35]	Neither agree nor disagree	Neither agree nor disagree	Agree	Neither agree nor disagree
73	yes	Yes, I am the person living with ataxia	yes	16-29	female																	yes		Attention deficit disorder	Not known		No																		No [please proceed to question 35]
75	yes	Yes, I am the person living with ataxia	yes	16-29	female																yes				Friedreich’s ataxia		Yes, I have a genetic confirmation of my diagnosis e.g. Friedreich’s ataxia, spinocerebellar ataxia type 1, 2, 3, etc. (SCA1, SCA2, SCA3, etc.) [Please specify in the box below] .	Friedreich-Ataxie	4	2	1	0	0	0	50	0	0	1							Yes, I currently receive care at a specialist ataxia centre	Disagree	Agree	Disagree	Disagree
77	yes	Yes, I am the person living with ataxia	yes	30-59	female																yes				Friedreich’s ataxia		Yes, I have a genetic confirmation of my diagnosis e.g. Friedreich’s ataxia, spinocerebellar ataxia type 1, 2, 3, etc. (SCA1, SCA2, SCA3, etc.) [Please specify in the box below] .	Friedreich ataxia																	Yes, I currently receive care at a specialist ataxia centre
78	yes	No, I am completing it on behalf of the person with ataxia	yes	16-29	male						yes			yes			yes							Scoliosis	Friedreich’s ataxia		Yes, I have a genetic confirmation of my diagnosis e.g. Friedreich’s ataxia, spinocerebellar ataxia type 1, 2, 3, etc. (SCA1, SCA2, SCA3, etc.) [Please specify in the box below] .	Friedreich ataxia	4	2	1		10	15	1	2	2	0	Eyes, ENT						Yes, I currently receive care at a specialist ataxia centre	Neither agree nor disagree	Strongly agree	Neither agree nor disagree	Strongly disagree
79	yes	Yes, I am the person living with ataxia	yes	16-29	male																yes				Friedreich’s ataxia		Yes, I have a genetic confirmation of my diagnosis e.g. Friedreich’s ataxia, spinocerebellar ataxia type 1, 2, 3, etc. (SCA1, SCA2, SCA3, etc.) [Please specify in the box below] .		4	1	1	0	0	0	0	0	48	1							Yes, I currently receive care at a specialist ataxia centre
80	yes	Yes, I am the person living with ataxia	yes	30-59	male							yes					yes								Other [Please specify in the box below]	Cerebellar ataxia and mitochondriopathy	Yes, I have other confirmation of my diagnosis e.g. gluten ataxia [Please specify in the box below] .	Mitochondriopathy	Cannot recall	Cannot recall	2	1	3	0	Cannot recall	0	0	4	ENT, ophthalmologist						Yes, I currently receive care at a specialist ataxia centre	N/A	Neither agree nor disagree	N/A	N/A
83	yes	No, I am completing it on behalf of the person with ataxia	yes	30-59	male												yes
85	yes	Yes, I am the person living with ataxia	yes	30-59	male																yes				Inherited cerebellar ataxia (SCAs e.g. SCA1, SCA2, SCA3, etc.)		Yes, I have a genetic confirmation of my diagnosis e.g. Friedreich’s ataxia, spinocerebellar ataxia type 1, 2, 3, etc. (SCA1, SCA2, SCA3, etc.) [Please specify in the box below] .		1	2															No [please proceed to question 35]
86	yes	Yes, I am the person living with ataxia	yes	60-80	female																	yes		Asthma	Not known		No		1	6	0	0	0	0	50	50	50	0							Yes, I was seen at a specialist ataxia centre but no longer receive care there	N/A	N/A	N/A	N/A
88	yes	Yes, I am the person living with ataxia	yes	60-80	male																				Inherited cerebellar ataxia (SCAs e.g. SCA1, SCA2, SCA3, etc.)		Yes, I have a genetic confirmation of my diagnosis e.g. Friedreich’s ataxia, spinocerebellar ataxia type 1, 2, 3, etc. (SCA1, SCA2, SCA3, etc.) [Please specify in the box below] .	Genetic test result																	No [please proceed to question 35]	N/A	N/A	N/A	N/A
89	yes	Yes, I am the person living with ataxia	yes	60-80	female																yes				Not known		No		0	4	1	0	0	0	50	50	30	0							Yes, I currently receive care at a specialist ataxia centre	Disagree	N/A	N/A	N/A
92	yes	Yes, I am the person living with ataxia	yes	60-80	male																				Not known		Yes, I have a genetic confirmation of my diagnosis e.g. Friedreich’s ataxia, spinocerebellar ataxia type 1, 2, 3, etc. (SCA1, SCA2, SCA3, etc.) [Please specify in the box below] .	HSP SPG 10	4					0	50	6									Yes, I was seen at a specialist ataxia centre but no longer receive care there
93	yes	Yes, I am the person living with ataxia	yes	60-80	female																	yes		various allergies	Inherited cerebellar ataxia (SCAs e.g. SCA1, SCA2, SCA3, etc.)		Yes, I have a genetic confirmation of my diagnosis e.g. Friedreich’s ataxia, spinocerebellar ataxia type 1, 2, 3, etc. (SCA1, SCA2, SCA3, etc.) [Please specify in the box below] .		0	1	1	0	0	0	50	0	0	0	Eyes, ENT						Yes, I currently receive care at a specialist ataxia centre	N/A	N/A	N/A	N/A
94	yes	Yes, I am the person living with ataxia	yes	60-80	male									yes												AOA II	Yes, I have a genetic confirmation of my diagnosis e.g. Friedreich’s ataxia, spinocerebellar ataxia type 1, 2, 3, etc. (SCA1, SCA2, SCA3, etc.) [Please specify in the box below] .		11	13	1	0	Cannot recall	0					ENT, ophthalmologist						Yes, I currently receive care at a specialist ataxia centre	Disagree	Neither agree nor disagree	Disagree	Disagree
95	yes	Yes, I am the person living with ataxia	yes	30-59	male																				Other [Please specify in the box below]	Msa c	Yes, I have other confirmation of my diagnosis e.g. gluten ataxia [Please specify in the box below] .	Excluding diagnosis	12	8	1	1	7	0	30	40	0	2							Yes, I currently receive care at a specialist ataxia centre	Strongly agree	Strongly disagree	Strongly disagree	Strongly agree
96	yes	Yes, I am the person living with ataxia	yes	60-80	female												yes
97	yes	Yes, I am the person living with ataxia	yes	30-59	female																yes				Inherited cerebellar ataxia (SCAs e.g. SCA1, SCA2, SCA3, etc.)																				No [please proceed to question 35]	Disagree	Disagree	Disagree	Disagree
98	yes	Yes, I am the person living with ataxia	yes	30-59	male																yes				Inherited cerebellar ataxia (SCAs e.g. SCA1, SCA2, SCA3, etc.)		Yes, I have a genetic confirmation of my diagnosis e.g. Friedreich’s ataxia, spinocerebellar ataxia type 1, 2, 3, etc. (SCA1, SCA2, SCA3, etc.) [Please specify in the box below] .	SCA 3, 71 Repeats																	Yes, I currently receive care at a specialist ataxia centre
99	yes	Yes, I am the person living with ataxia	yes	30-59	male																yes				Inherited cerebellar ataxia (SCAs e.g. SCA1, SCA2, SCA3, etc.)		Yes, I have a genetic confirmation of my diagnosis e.g. Friedreich’s ataxia, spinocerebellar ataxia type 1, 2, 3, etc. (SCA1, SCA2, SCA3, etc.) [Please specify in the box below] .																		Yes, I was seen at a specialist ataxia centre but no longer receive care there	N/A	N/A	N/A	N/A
100	yes	Yes, I am the person living with ataxia	yes	30-59	male																		yes		Inherited cerebellar ataxia (SCAs e.g. SCA1, SCA2, SCA3, etc.)		Yes, I have a genetic confirmation of my diagnosis e.g. Friedreich’s ataxia, spinocerebellar ataxia type 1, 2, 3, etc. (SCA1, SCA2, SCA3, etc.) [Please specify in the box below] .		12		1					1		1							Yes, I currently receive care at a specialist ataxia centre	Strongly disagree	Strongly disagree	N/A	Strongly disagree
101	yes	Yes, I am the person living with ataxia	yes	30-59	female																				Not known	not yet identified…	Unsure	not sure yet, gene test currently in progress	8																Yes, I currently receive care at a specialist ataxia centre
103	yes	No, I am completing it on behalf of the person with ataxia	yes	30-59	female																yes				Inherited cerebellar ataxia (SCAs e.g. SCA1, SCA2, SCA3, etc.)		Yes, I have a genetic confirmation of my diagnosis e.g. Friedreich’s ataxia, spinocerebellar ataxia type 1, 2, 3, etc. (SCA1, SCA2, SCA3, etc.) [Please specify in the box below] .
104	yes	Yes, I am the person living with ataxia	yes	60-80	female																			Psoriasis, Polyneuropathy	Inherited cerebellar ataxia (SCAs e.g. SCA1, SCA2, SCA3, etc.)		Yes, I have a genetic confirmation of my diagnosis e.g. Friedreich’s ataxia, spinocerebellar ataxia type 1, 2, 3, etc. (SCA1, SCA2, SCA3, etc.) [Please specify in the box below] .			4	0	0	0	0	26	0	0	0							No [please proceed to question 35]	Disagree	Disagree	Disagree	Disagree
105	yes	Yes, I am the person living with ataxia	yes	60-80	male									yes									yes		Not known	Presumably age-dependent atophry of the cerebellum, slowly progressing		Cerebellar ataxia, slowly progressing with unknown cause							50			3	ophthalmologist						Yes, I was seen at a specialist ataxia centre but no longer receive care there	Neither agree nor disagree	Strongly disagree	Strongly disagree	Strongly disagree
106	yes	No, I am completing it on behalf of the person with ataxia	yes	60-80	male									yes						yes				Very severe cramp-like pains in the front upper legs	Inherited cerebellar ataxia (SCAs e.g. SCA1, SCA2, SCA3, etc.)		Yes, I have a genetic confirmation of my diagnosis e.g. Friedreich’s ataxia, spinocerebellar ataxia type 1, 2, 3, etc. (SCA1, SCA2, SCA3, etc.) [Please specify in the box below] .	Cacna 1 a											Ongoing treatment by ENT specialist						Yes, I was seen at a specialist ataxia centre but no longer receive care there	Strongly agree	Neither agree nor disagree	Neither agree nor disagree	Neither agree nor disagree
108	yes	Yes, I am the person living with ataxia	yes	60-80	female																		yes	depending on how you see it: fatigue, migraines	Inherited cerebellar ataxia (SCAs e.g. SCA1, SCA2, SCA3, etc.)		Yes, I have a genetic confirmation of my diagnosis e.g. Friedreich’s ataxia, spinocerebellar ataxia type 1, 2, 3, etc. (SCA1, SCA2, SCA3, etc.) [Please specify in the box below] .	Both my mother and brother have/had same disease, therefore obvious: SCA1, nothing else		2	0	0		0	50	0	0	1	Ophthalmologist, Assessment of possible visual field degradation; currently experience high visual efforts						No [please proceed to question 35]	Neither agree nor disagree	N/A	N/A	N/A
110	yes	Yes, I am the person living with ataxia	yes	30-59	female																	yes		Migraine	Not known		Unsure		4	4								0	Ophthalmologist ENT specialist						Yes, I was seen at a specialist ataxia centre but no longer receive care there
111	yes	Yes, I am the person living with ataxia	yes	60-80	male																			Stents?	Inherited cerebellar ataxia (SCAs e.g. SCA1, SCA2, SCA3, etc.)	sca 6	Yes, I have a genetic confirmation of my diagnosis e.g. Friedreich’s ataxia, spinocerebellar ataxia type 1, 2, 3, etc. (SCA1, SCA2, SCA3, etc.) [Please specify in the box below] .		0	0	1	0	0	0	0	0	1	1	Ophthalmologist, visual images doubled						Yes, I currently receive care at a specialist ataxia centre
112	yes	Yes, I am the person living with ataxia	yes	30-59	female																yes		yes		Friedreich’s ataxia		Yes, I have a genetic confirmation of my diagnosis e.g. Friedreich’s ataxia, spinocerebellar ataxia type 1, 2, 3, etc. (SCA1, SCA2, SCA3, etc.) [Please specify in the box below] .	FA																	Yes, I currently receive care at a specialist ataxia centre	Agree	Strongly agree	N/A	N/A
113	yes	Yes, I am the person living with ataxia	yes	30-59	male																yes				Inherited cerebellar ataxia (SCAs e.g. SCA1, SCA2, SCA3, etc.)		No		0	0	0	0	0	0	0	0	0	0							Yes, I was seen at a specialist ataxia centre but no longer receive care there
114	yes	Yes, I am the person living with ataxia	yes	60-80	female																	yes		orthostatic tremor	Other [Please specify in the box below]	orthostatic tremor	No			Cannot recall															Yes, I was seen at a specialist ataxia centre but no longer receive care there
116	yes	Yes, I am the person living with ataxia	yes	60-80	male																yes				Other [Please specify in the box below]	SAOA (G31.9)	No	Negative gene screening	5	4	1	0	0	0	0	50	0	0							No [please proceed to question 35]
117	yes	Yes, I am the person living with ataxia	yes	30-59	male	yes																			Inherited cerebellar ataxia (SCAs e.g. SCA1, SCA2, SCA3, etc.)		No		1	1	0	0	0	0	0	0	0	1	Ophthalmologist						No [please proceed to question 35]		Strongly agree
118	yes	Yes, I am the person living with ataxia	yes	16-29	male																yes
119	yes	Yes, I am the person living with ataxia	yes	60-80	male										yes										Inherited cerebellar ataxia (SCAs e.g. SCA1, SCA2, SCA3, etc.)		No	exclusion of tested genes SCA 1, 3, 6, 7, 10, 12, 17, DRPLA	3	1	0	0	0	1	0	0	0	5	ENT , Ophthalmologist, Urologist						No [please proceed to question 35]	N/A	N/A	N/A	N/A
120	yes	Yes, I am the person living with ataxia	yes	30-59	male						yes
121	yes	Yes, I am the person living with ataxia	yes	30-59	male																yes		yes		Inherited cerebellar ataxia (SCAs e.g. SCA1, SCA2, SCA3, etc.)		Yes, I have a genetic confirmation of my diagnosis e.g. Friedreich’s ataxia, spinocerebellar ataxia type 1, 2, 3, etc. (SCA1, SCA2, SCA3, etc.) [Please specify in the box below] .	SCA 4	0	4	0	0	0	0	50	0	0		Urologist - Is that related to ataxia ?						No [please proceed to question 35]	N/A	N/A	N/A	N/A
122	yes	Yes, I am the person living with ataxia	yes	30-59	female																yes				Inherited cerebellar ataxia (SCAs e.g. SCA1, SCA2, SCA3, etc.)		Yes, I have a genetic confirmation of my diagnosis e.g. Friedreich’s ataxia, spinocerebellar ataxia type 1, 2, 3, etc. (SCA1, SCA2, SCA3, etc.) [Please specify in the box below] .	Sca 3	3	4	6	0	0	0	40	0	0	2	Ophthalmologist						Yes, I currently receive care at a specialist ataxia centre	Agree	N/A	N/A	N/A
123	yes	No, I am completing it on behalf of the person with ataxia	yes	30-59	male																yes				Inherited cerebellar ataxia (SCAs e.g. SCA1, SCA2, SCA3, etc.)		Yes, I have a genetic confirmation of my diagnosis e.g. Friedreich’s ataxia, spinocerebellar ataxia type 1, 2, 3, etc. (SCA1, SCA2, SCA3, etc.) [Please specify in the box below] .		30	12	0	0	0	0	50	2	0	0							No [please proceed to question 35]	Agree	N/A	N/A	N/A
125	yes	Yes, I am the person living with ataxia	yes	30-59	female												yes							Hypothyroidism	Inherited cerebellar ataxia (SCAs e.g. SCA1, SCA2, SCA3, etc.)		Yes, I have a genetic confirmation of my diagnosis e.g. Friedreich’s ataxia, spinocerebellar ataxia type 1, 2, 3, etc. (SCA1, SCA2, SCA3, etc.) [Please specify in the box below] .																		Yes, I currently receive care at a specialist ataxia centre	Agree	N/A	N/A	N/A
126	yes	Yes, I am the person living with ataxia	yes	30-59	female																			Overweight	Inherited cerebellar ataxia (SCAs e.g. SCA1, SCA2, SCA3, etc.)		Yes, I have a genetic confirmation of my diagnosis e.g. Friedreich’s ataxia, spinocerebellar ataxia type 1, 2, 3, etc. (SCA1, SCA2, SCA3, etc.) [Please specify in the box below] .																		No [please proceed to question 35]
127	yes	Yes, I am the person living with ataxia	yes	30-59	female			yes							yes										Inherited cerebellar ataxia (SCAs e.g. SCA1, SCA2, SCA3, etc.)		Yes, I have a genetic confirmation of my diagnosis e.g. Friedreich’s ataxia, spinocerebellar ataxia type 1, 2, 3, etc. (SCA1, SCA2, SCA3, etc.) [Please specify in the box below] .		0	2	2	0	0	0	50	0	0	1	Ophthalmologist						Yes, I currently receive care at a specialist ataxia centre
129	yes	Yes, I am the person living with ataxia	yes	30-59	male																yes				Inherited cerebellar ataxia (SCAs e.g. SCA1, SCA2, SCA3, etc.)		Yes, I have a genetic confirmation of my diagnosis e.g. Friedreich’s ataxia, spinocerebellar ataxia type 1, 2, 3, etc. (SCA1, SCA2, SCA3, etc.) [Please specify in the box below] .
[truncated: 10 more columns]
